# Supplementary material for: Liver X Receptors Protect from Development of Prostatic Intra-Epithelial Neoplasia in Mice
Source: PLoS Genet. 2013 May 9;9(5):e1003483. doi: 10.1371/journal.pgen.1003483 (PMC3649972; doi:10.1371/journal.pgen.1003483)
Supplement: Dataset S1 — List of 463 Genes Identified Using Venn Analysis. (XLSX) [file pgen.1003483.s001.xlsx]

## Sheet: Feuil1
			Array 1		Array 2		Array 3		Array 4
Gene Name	Accession Number	Description	Log2Ratio	P-value	Log2Ratio	P-value	Log2Ratio	P-value	Log2Ratio	P-value
Spink5	AJ426449	Mus musculus mRNA for Spink5 protein, [AJ426449]	-0.850793	0.00013	0.498292	0.01887	7.13028	3.13349e-23	7.38913	2.7838e-23
Mug1	NM_008645	Mus musculus murinoglobulin 1 (Mug1), mRNA [NM_008645]	0	1	1.8003	0.00329	5.53343	1.36034e-22	6.21202	6.10354e-23
CF584628	CF584628	AGENCOURT_11304221_updated NIH_MGC_137 Mus musculus cDNA clone IMAGE:6431230 5', mRNA sequence [CF584628]	-0.0950343	0.64169	-0.600118	0.0045	6.67413	4.0966e-23	6.07679	6.80221e-23
Shoc2	NM_019658	Mus musculus soc-2 (suppressor of clear) homolog (C, elegans) (Shoc2), mRNA [NM_019658]	-1.44136	0.16776	0.418697	0.5248	4.12374	5.935e-21	5.99256	1.31323e-22
Sbp	NM_011321	Mus musculus spermine binding protein (Sbp), mRNA [NM_011321]	0.322701	0.11773	0.0994568	0.62736	5.74845	9.9683e-23	5.87826	8.48158e-23
Olfr1180	NM_146918	Mus musculus olfactory receptor 1180 (Olfr1180), mRNA [NM_146918]	0	1	2.00401	0.01671	4.01854	2.09361e-20	5.76355	6.59822e-22
Entpd8	BC031143	Mus musculus ectonucleoside triphosphate diphosphohydrolase 8, mRNA (cDNA clone MGC:37264 IMAGE:4973216), complete cds, [BC031143]	0	1	0.90502	0.47615	5.01691	5.74898e-22	5.69475	8.54098e-22
Emid2	NM_024474	Mus musculus EMI domain containing 2 (Emid2), mRNA [NM_024474]	0	1	1.32001	0.22105	5.51082	1.68071e-22	5.55298	2.75022e-22
Olfr611	NM_146727	Mus musculus olfactory receptor 611 (Olfr611), mRNA [NM_146727]	-0.197186	0.73867	2.44658	0.00065	3.14837	3.75394e-18	5.52653	1.8106e-21
Abpd	NM_001009952	Mus musculus androgen binding protein delta (Abpd), mRNA [NM_001009952]	-1.97381	0.01083	0.461707	0.63079	5.39308	1.68932e-22	5.43884	1.58307e-22
Mug2	NM_008646	Mus musculus murinoglobulin 2 (Mug2), mRNA [NM_008646]	0	1	0.89131	0.21633	5.24597	2.45409e-22	5.25068	3.16843e-22
Slc5a8	NM_145423	Mus musculus solute carrier family 5 (iodide transporter), member 8 (Slc5a8), mRNA [NM_145423]	-0.817028	0.00931	-0.152067	0.59832	4.32127	2.55568e-21	5.23333	3.06669e-22
Gpr83	NM_010287	Mus musculus G protein-coupled receptor 83 (Gpr83), mRNA [NM_010287]	-0.334062	0.11678	0.814206	0.00029	4.10532	5.31664e-21	5.16319	2.57628e-22
Abpb	NM_203502	Mus musculus androgen binding protein beta (Abpb), mRNA [NM_203502]	0	1	0	1	5.70609	6.09161e-22	5.11191	2.21783e-20
Slc27a2	NM_011978	Mus musculus solute carrier family 27 (fatty acid transporter), member 2 (Slc27a2), mRNA [NM_011978]	0.713766	0.54584	1.22565	0.20358	6.0527	2.17734e-22	5.05436	3.31261e-20
Tac1	NM_009311	Mus musculus tachykinin 1 (Tac1), mRNA [NM_009311]	1.9353	0.01113	1.62121	0.00825	4.75151	7.08313e-22	5.00769	5.27256e-22
Sln	NM_025540	Mus musculus sarcolipin (Sln), mRNA [NM_025540]	-3.78727	1.78126e-18	-4.17423	1.63388e-17	3.97765	3.69927e-20	4.96467	6.48435e-20
Prop1	NM_008936	Mus musculus paired like homeodomain factor 1 (Prop1), mRNA [NM_008936]	0.441452	0.50123	0.602932	0.09514	3.01831	5.98381e-18	4.94736	2.39062e-21
Ighg	BC092269	Mus musculus Immunoglobulin heavy chain (gamma polypeptide), mRNA (cDNA clone MGC:102659 IMAGE:4015795), complete cds, [BC092269]	0	1	1.92317	0.02553	3.20683	3.00713e-18	4.92982	9.37202e-20
Stfa1	NM_001001332	Mus musculus stefin A1 (Stfa1), mRNA [NM_001001332]	1.62951	1e-05	1.59867	0.00681	4.27526	3.20307e-21	4.89237	7.04517e-22
Crabp1	NM_013496	Mus musculus cellular retinoic acid binding protein I (Crabp1), mRNA [NM_013496]	-1.27366	0.26625	-0.392251	0.74725	3.70757	7.62532e-20	4.6581	2.1036e-20
Plau	NM_008873	Mus musculus plasminogen activator, urokinase (Plau), mRNA [NM_008873]	0.683822	0.36921	1.36848	0.05912	3.00232	5.89959e-17	4.62299	1.74544e-18
Slc26a4	NM_011867	Mus musculus solute carrier family 26, member 4 (Slc26a4), mRNA [NM_011867]	-1.08073	1.88902e-06	-0.1839	0.36921	3.93949	1.07465e-20	4.61682	9.29939e-22
Sema6c	NM_011351	Mus musculus sema domain, transmembrane domain (TM), and cytoplasmic domain, (semaphorin) 6C (Sema6c), mRNA [NM_011351]	-0.100082	0.82356	1.42904	0.00086	2.69774	7.85116e-17	4.59486	2.24107e-21
Rnf186	NM_025786	Mus musculus ring finger protein 186 (Rnf186), mRNA [NM_025786]	-0.918797	0.00096	-0.0144267	0.95584	3.90126	1.34067e-20	4.37069	2.43936e-21
Myh4	NM_010855	Mus musculus myosin, heavy polypeptide 4, skeletal muscle (Myh4), mRNA [NM_010855]	-3.80995	5.42989e-20	-4.42384	1.57565e-20	4.74164	8.49616e-22	4.21829	1.1875e-20
Lmo3	NM_207222	Mus musculus LIM domain only 3 (Lmo3), mRNA [NM_207222]	0	1	1.23124	0.1471	4.95195	4.29714e-20	4.20147	5.03244e-16
Gm546	XM_148801	PREDICTED: Mus musculus gene model 546, (NCBI) (LOC224908), mRNA [XM_148801]	-1.20883	0.06895	-0.0670318	0.9087	2.773	8.63421e-16	4.19156	4.87143e-17
Slc23a1	NM_011397	Mus musculus solute carrier family 23 (nucleobase transporters), member 1 (Slc23a1), mRNA [NM_011397]	-0.91137	0.49774	1.52874	0.12795	2.70125	6.76309e-15	4.08696	3.12639e-15
Olfr1459	NM_146689	Mus musculus olfactory receptor 1459 (Olfr1459), mRNA [NM_146689]	-0.507911	0.63144	1.4406	0.166	2.94639	3.0964e-15	3.98923	1.57785e-14
Gad2	NM_008078	Mus musculus glutamic acid decarboxylase 2 (Gad2), mRNA [NM_008078]	-2.71568	0.01106	1.64204	0.00263	2.37738	3.62183e-14	3.97763	1.70709e-14
Pou3f3	BC079869	Mus musculus cDNA clone IMAGE:6822296 [BC079869]	0	1	0.417466	0.7199	2.65594	1.05389e-14	3.91574	4.74018e-14
Mmp3	NM_010809	Mus musculus matrix metallopeptidase 3 (Mmp3), mRNA [NM_010809]	0.787892	0.47784	1.25813	0.25703	3.17966	1.73438e-15	3.87557	1.03132e-13
Popdc3	NM_024286	Mus musculus popeye domain containing 3 (Popdc3), mRNA [NM_024286]	0.695156	0.56081	0	1	4.51667	2.97835e-18	3.86009	1.39764e-13
Rxrg	NM_009107	Mus musculus retinoid X receptor gamma (Rxrg), mRNA [NM_009107]	0.498373	0.02095	0.43661	0.04734	3.86753	1.51544e-20	3.81194	2.04377e-20
Hdac9	NM_024124	Mus musculus histone deacetylase 9 (Hdac9), mRNA [NM_024124]	-0.406694	0.48105	0.642239	0.54749	3.19164	5.4502e-18	3.81055	7.83745e-18
Pkhd1	NM_153179	Mus musculus polycystic kidney and hepatic disease 1 (Pkhd1), mRNA [NM_153179]	-0.575658	0.1162	1.1592	0.00081	2.7838	5.76071e-17	3.7966	3.50109e-19
Aanat	AF004109	Mus musculus arylalkylamine N-acetyltransferase mRNA, complete cds, [AF004109]	-0.854388	0.14532	0	1	3.35312	4.29475e-17	3.73561	1.19508e-15
Npbwr1	XM_136404	PREDICTED: Mus musculus neuropeptides B [XM_136404]	0.119901	0.86914	1.11387	0.24565	2.25503	2.21344e-13	3.69234	6.55245e-17
Trim63	AJ278734	Mus musculus partial mRNA for hypothetical protein (ORF1), 759 BP [AJ278734]	-0.229213	0.66801	1.05954	0.06675	3.32341	1.83448e-18	3.65136	3.6424e-18
Olfr1419	NM_001011775	Mus musculus olfactory receptor 1419 (Olfr1419), mRNA [NM_001011775]	-0.663968	0.22513	1.01913	0.02835	2.5123	9.14638e-16	3.6456	2.93045e-19
Neb	XM_130232	PREDICTED: Mus musculus nebulin (Neb), mRNA [XM_130232]	-1.42055	0.04953	-0.402378	0.77915	2.31493	2.49932e-11	3.50834	6.85427e-11
Slc2a12	NM_178934	Mus musculus solute carrier family 2 (facilitated glucose transporter), member 12 (Slc2a12), mRNA [NM_178934]	0.274757	0.19135	0.892857	8e-05	3.14273	1.25253e-18	3.3848	2.34652e-19
Arsj	NM_173451	Mus musculus arylsulfatase J (Arsj), mRNA [NM_173451]	-0.462515	0.09558	0.202474	0.48122	2.74866	5.59698e-17	3.34324	8.6818e-19
Slc35f2	NM_028060	Mus musculus solute carrier family 35, member F2 (Slc35f2), mRNA [NM_028060]	0.855184	0.4489	0.282262	0.57442	2.06047	1.77714e-11	3.30612	2.6255e-12
Anxa9	NM_023628	Mus musculus annexin A9 (Anxa9), mRNA [NM_023628]	0.194428	0.48374	1.40135	0.00012	3.19805	8.64656e-19	3.27434	5.6353e-19
St6gal1	NM_145933	Mus musculus beta galactoside alpha 2,6 sialyltransferase 1 (St6gal1), mRNA [NM_145933]	1.16632	0.16211	0.856038	0.42518	1.70504	1.35543e-07	3.2634	4.81944e-09
Lcn2	NM_008491	Mus musculus lipocalin 2 (Lcn2), mRNA [NM_008491]	-0.190503	0.44704	0.669916	0.00944	2.68046	8.54578e-17	3.263	1.04495e-18
Cpne5	NM_153166	Mus musculus copine V (Cpne5), mRNA [NM_153166]	-0.139061	0.50461	0.777207	0.0005	2.54043	3.36156e-16	3.2309	6.75279e-19
Btc	NM_007568	Mus musculus betacellulin, epidermal growth factor family member (Btc), mRNA [NM_007568]	-0.187379	0.79066	0.776306	0.35534	1.51473	4.18585e-07	3.21493	9.75982e-09
Ms4a11	NM_022431	Mus musculus membrane-spanning 4-domains, subfamily A, member 11 (Ms4a11), mRNA [NM_022431]	0.472862	0.22425	1.83796	0.03905	1.77918	1.55816e-09	3.21139	7.43207e-11
Cd244	NM_018729	Mus musculus CD244 natural killer cell receptor 2B4 (Cd244), mRNA [NM_018729]	1.94231	0.01047	2.12412	0.00823	1.7883	4.89467e-09	3.211	9.84543e-10
Tmem46	NM_145463	Mus musculus transmembrane protein 46 (Tmem46), mRNA [NM_145463]	0.0626605	0.84488	0.48356	0.11409	3.01812	6.20277e-18	3.20233	6.10035e-18
Apoc4	NM_007385	Mus musculus apolipoprotein C-IV (Apoc4), mRNA [NM_007385]	0.305842	0.82337	1.09232	0.19375	2.94443	6.73703e-15	3.20087	5.58532e-13
Trpv6	NM_022413	Mus musculus transient receptor potential cation channel, subfamily V, member 6 (Trpv6), mRNA [NM_022413]	-0.6252	0.00848	0.34821	0.15095	2.71658	5.82871e-17	3.13047	2.22258e-18
Csta	NM_001033239	Mus musculus cystatin A (Csta), mRNA [NM_001033239]	0	1	0	1	3.8785	2.50722e-14	3.09649	7.21783e-08
Ctgf	NM_010217	Mus musculus connective tissue growth factor (Ctgf), mRNA [NM_010217]	-0.526951	0.01198	0.602704	0.00436	1.97021	5.33566e-13	3.07291	2.1422e-18
Myl3	NM_010859	Mus musculus myosin, light polypeptide 3 (Myl3), mRNA [NM_010859]	-2.57227	2.07412e-15	-2.53659	1.18187e-13	2.70874	8.32772e-16	3.05785	4.9752e-14
Qpct	AK045974	Mus musculus adult male corpora quadrigemina cDNA, RIKEN full-length enriched library, clone:B230328P06 product:similar to GLUTAMINYL-PEPTIDE CYCLOTRANSFERASE PRECURSOR (EC 2,3,2,5) (QC) (GLUTAMINYL-TRNA CYCLOTRANSFERASE) (GLUTAMINYL CYCLASE) [Homo,,,	0.930647	0.00046	0.428571	0.3576	4.13348	9.68281e-21	3.04159	1.50728e-17
Lgals9	NM_010708	Mus musculus lectin, galactose binding, soluble 9 (Lgals9), mRNA [NM_010708]	1.00272	0.00215	0.851031	0.0102	2.67373	9.51763e-17	3.03221	6.62226e-18
Upk3a	NM_023478	Mus musculus uroplakin 3A (Upk3a), mRNA [NM_023478]	-0.395113	0.41249	0.393954	0.48145	2.18632	3.2665e-13	3.0285	2.13997e-13
Ank	NM_020332	Mus musculus progressive ankylosis (Ank), mRNA [NM_020332]	0.274888	0.18172	0.176438	0.39011	2.87235	1.18289e-17	2.99667	4.01375e-18
Abp1	NM_029638	Mus musculus amiloride binding protein 1 (amine oxidase, copper-containing) (Abp1), mRNA [NM_029638]	0	1	0	1	3.64962	1.2704e-12	2.99621	3.83272e-07
Apobec2	NM_009694	Mus musculus apolipoprotein B editing complex 2 (Apobec2), mRNA [NM_009694]	-2.07145	8.5249e-08	-1.62665	0.00016	2.92599	2.60799e-13	2.99123	4.3749e-07
Efcab5	NM_176965	Mus musculus EF-hand calcium binding domain 5 (Efcab5), mRNA [NM_176965]	0.186146	0.83742	-0.0687405	0.89279	3.42568	6.74417e-11	2.98545	4.70051e-07
Elf5	NM_010125	Mus musculus E74-like factor 5 (Elf5), mRNA [NM_010125]	-0.649209	0.00225	-0.00366911	0.98563	2.41055	1.47314e-15	2.9824	4.50539e-18
Klf8	NM_173780	Mus musculus Kruppel-like factor 8 (Klf8), mRNA [NM_173780]	-0.0834622	0.75624	0.474991	0.13599	3.33938	7.74304e-19	2.9817	4.02676e-17
Noxa1	NM_172204	Mus musculus NADPH oxidase activator 1 (Noxa1), mRNA [NM_172204]	-0.657195	0.08815	1.30803	6.04467e-06	1.6919	5.45898e-11	2.97003	3.27461e-17
Pkib	NM_001039050	Mus musculus protein kinase inhibitor beta, cAMP dependent, testis specific (Pkib), transcript variant 2, mRNA [NM_001039050]	1.69387	0.01091	1.81965	0.04289	2.43723	3.94465e-13	2.96802	3.18921e-12
Calml3	NM_027416	Mus musculus calmodulin-like 3 (Calml3), mRNA [NM_027416]	0.21095	0.73868	1.19222	0.01568	1.65367	1.60571e-09	2.96106	3.97762e-12
Birc1f	NM_010871	Mus musculus baculoviral IAP repeat-containing 1f (Birc1f), mRNA [NM_010871]	0	1	0	1	3.59252	3.3867e-12	2.95067	7.95421e-07
Padi2	NM_008812	Mus musculus peptidyl arginine deiminase, type II (Padi2), mRNA [NM_008812]	0.406831	0.39154	2.43036	0.00077	1.84886	1.15892e-11	2.94333	2.58102e-15
Ugt2b34	NM_153598	Mus musculus UDP glucuronosyltransferase 2 family, polypeptide B34 (Ugt2b34), mRNA [NM_153598]	-0.0898814	0.67151	0.877713	0.00012	1.56618	3.93997e-10	2.87737	2.77192e-17
Tmem163	NM_028135	Mus musculus RIKEN cDNA 2610024A01 gene (2610024A01Rik), mRNA [NM_028135]	-1.75132	0.00489	0.58627	0.22573	1.39956	1.95725e-07	2.8585	6.2999e-09
Gpr88	NM_022427	Mus musculus G-protein coupled receptor 88 (Gpr88), mRNA [NM_022427]	0.619357	0.23303	0.468979	0.56694	2.30862	4.77177e-11	2.85416	2.18268e-09
B3galt2	NM_020025	Mus musculus UDP-Gal:betaGlcNAc beta 1,3-galactosyltransferase, polypeptide 2 (B3galt2), mRNA [NM_020025]	0.200442	0.60981	0.915085	0.07123	1.54841	1.38462e-08	2.82619	2.00719e-11
Cdo1	NM_033037	Mus musculus cysteine dioxygenase 1, cytosolic (Cdo1), mRNA [NM_033037]	-0.428197	0.03932	0.552938	0.00854	1.91132	1.2935e-12	2.80703	2.16238e-17
Cited1	NM_007709	Mus musculus Cbp/p300-interacting transactivator with Glu/Asp-rich carboxy-terminal domain 1 (Cited1), mRNA [NM_007709]	-0.0231085	0.92182	-0.194906	0.43337	3.04711	3.08656e-18	2.80364	4.11661e-17
Car8	NM_007592	Mus musculus carbonic anhydrase 8 (Car8), mRNA [NM_007592]	-0.383699	0.13531	0.650682	0.00882	1.95171	1.33302e-12	2.79333	6.54086e-16
S100a9	NM_009114	Mus musculus S100 calcium binding protein A9 (calgranulin B) (S100a9), mRNA [NM_009114]	-3.32626	3.67586e-19	-3.08155	2.79618e-18	2.47203	8.73477e-16	2.76926	5.95984e-17
Lrrn1	NM_008516	Mus musculus leucine rich repeat protein 1, neuronal (Lrrn1), mRNA [NM_008516]	0.310491	0.33364	1.0902	0.00027	1.82625	1.03381e-11	2.75039	2.3956e-15
Gne	AK033507	Mus musculus adult male colon cDNA, RIKEN full-length enriched library, clone:9030414E18 product:UDP-N-acetylglucosamine-2-epimerase [AK033507]	-0.128188	0.53111	0.0301383	0.88289	2.5778	2.21048e-16	2.73686	4.32241e-17
Cobl	NM_172496	Mus musculus cordon-bleu (Cobl), mRNA [NM_172496]	-0.301533	0.15606	0.397014	0.06071	1.72106	2.81071e-11	2.6814	1.15546e-16
Tlr7	NM_133211	Mus musculus toll-like receptor 7 (Tlr7), mRNA [NM_133211]	1.12596	0.07364	1.62518	0.09285	2.04402	6.02084e-10	2.6768	2.52158e-09
Pip5k2a	NM_008845	Mus musculus phosphatidylinositol-4-phosphate 5-kinase, type II, alpha (Pip5k2a), mRNA [NM_008845]	0.545277	0.02534	0.78856	0.00226	1.85131	4.63721e-12	2.66538	6.33197e-16
Slc25a24	NM_172685	Mus musculus solute carrier family 25 (mitochondrial carrier, phosphate carrier), member 24 (Slc25a24), mRNA [NM_172685]	0.0182211	0.92898	0.669752	0.00172	2.0921	9.21003e-14	2.65101	1.03075e-16
Syt12	NM_134164	Mus musculus synaptotagmin XII (Syt12), mRNA [NM_134164]	1.83362	0.02027	1.09464	0.00141	2.18692	4.49466e-14	2.63805	1.54829e-15
Defcr-rs7	NM_007848	Mus musculus defensin related cryptdin, related sequence 7 (Defcr-rs7), mRNA [NM_007848]	0.374711	0.56186	1.74511	0.05433	1.64593	4.6298e-08	2.63676	1.2886e-07
Myom2	NM_008664	Mus musculus myomesin 2 (Myom2), mRNA [NM_008664]	-2.17566	6.03159e-13	-1.82506	3.0138e-11	2.2609	2.03361e-14	2.63532	4.55375e-15
Igj	NM_152839	Mus musculus immunoglobulin joining chain (Igj), mRNA [NM_152839]	0.0953574	0.64509	0.400582	0.06069	2.37127	2.43143e-15	2.62833	1.4244e-16
Pbk	NM_023209	Mus musculus PDZ binding kinase (Pbk), mRNA [NM_023209]	-0.0209698	0.94238	1.03695	0.00037	1.28526	1.23247e-07	2.57536	1.27447e-13
Tmprss4	NM_145403	Mus musculus transmembrane protease, serine 4 (Tmprss4), mRNA [NM_145403]	0.388112	0.12216	1.10905	2e-05	1.78727	1.27411e-11	2.56625	1.57533e-15
Pde3a	AK052718	Mus musculus 0 day neonate kidney cDNA, RIKEN full-length enriched library, clone:D630035A07 product:inferred: phosphodiesterase 3A, cGMP inhibited, full insert sequence, [AK052718]	-0.0764172	0.79292	0.345839	0.26692	1.61735	6.29936e-10	2.56125	1.20643e-12
Myh8	NM_177369	Mus musculus myosin, heavy polypeptide 8, skeletal muscle, perinatal (Myh8), mRNA [NM_177369]	-2.36974	2.47069e-15	-1.72509	2.55142e-11	1.846	3.59186e-12	2.53976	3.60347e-16
Anpep	NM_008486	Mus musculus alanyl (membrane) aminopeptidase (Anpep), mRNA [NM_008486]	0.404903	0.05121	1.07225	2.25518e-06	2.00649	3.12999e-13	2.53935	3.37963e-16
Rasgrp4	NM_145149	Mus musculus RAS guanyl releasing protein 4 (Rasgrp4), mRNA [NM_145149]	-0.269582	0.35681	0.126907	0.72382	1.8086	4.20026e-11	2.53391	1.08562e-13
Dcamkl3	NM_172928	Mus musculus doublecortin and CaM kinase-like 3 (Dcamkl3), mRNA [NM_172928]	0.130944	0.74233	0.133524	0.79944	1.97475	4.12014e-12	2.50342	2.01822e-13
Dennd2d	NM_028110	Mus musculus DENN/MADD domain containing 2D (Dennd2d), mRNA [NM_028110]	0.282179	0.1739	0.980318	1e-05	1.95138	7.1746e-13	2.48551	6.62294e-16
Slc17a8	NM_182959	Mus musculus solute carrier family 17 (sodium-dependent inorganic phosphate cotransporter), member 8 (Slc17a8), mRNA [NM_182959]	-0.304024	0.43751	0.329043	0.46239	2.13082	1.49452e-10	2.46592	1.22898e-09
Dach2	BC059233	Mus musculus dachshund 2 (Drosophila), mRNA (cDNA clone MGC:66847 IMAGE:6406445), complete cds, [BC059233]	-0.142497	0.73088	2.29199	0.00097	1.87639	1.25186e-09	2.46337	2.27654e-07
Scara3	NM_172604	Mus musculus scavenger receptor class A, member 3 (Scara3), mRNA [NM_172604]	-0.305913	0.13956	0.927639	3e-05	1.35033	1.54428e-08	2.42538	1.31376e-15
Kcnk5	NM_021542	Mus musculus potassium channel, subfamily K, member 5 (Kcnk5), mRNA [NM_021542]	-0.283106	0.56307	0.609065	0.23179	1.6612	3.82386e-09	2.41138	4.20895e-10
Samsn1	NM_023380	Mus musculus SAM domain, SH3 domain and nuclear localization signals, 1 (Samsn1), mRNA [NM_023380]	1.73784	0.00023	2.80759	1e-05	1.37208	2.30064e-07	2.40312	4.13789e-09
Pex11a	NM_011068	Mus musculus peroxisomal biogenesis factor 11a (Pex11a), mRNA [NM_011068]	0.338213	0.03826	0.647526	7e-05	2.02789	1.93402e-35	2.39833	0
B4galt6	NM_019737	Mus musculus UDP-Gal:betaGlcNAc beta 1,4-galactosyltransferase, polypeptide 6 (B4galt6), mRNA [NM_019737]	-0.398094	0.08373	0.0923292	0.68461	1.54253	6.59477e-10	2.38879	7.94274e-15
Cbr2	NM_007621	Mus musculus carbonyl reductase 2 (Cbr2), mRNA [NM_007621]	-0.538492	0.0103	0.492561	0.0184	1.5767	2.92399e-10	2.38586	1.97966e-15
Niban	NM_022018	Mus musculus niban protein (Niban), mRNA [NM_022018]	0.101206	0.71376	1.15541	0.00016	1.90148	2.7614e-12	2.38249	4.71591e-14
Mb	NM_013593	Mus musculus myoglobin (Mb), mRNA [NM_013593]	-2.48843	3.50909e-15	-2.63567	3.42584e-15	2.34828	1.0059e-14	2.36549	2.66917e-13
Duoxa1	NM_145395	Mus musculus dual oxidase maturation factor 1 (Duoxa1), mRNA [NM_145395]	-0.310468	0.15792	-0.0723311	0.75267	2.27718	9.84803e-15	2.36119	6.04516e-15
Slc2a10	NM_130451	Mus musculus solute carrier family 2 (facilitated glucose transporter), member 10 (Slc2a10), mRNA [NM_130451]	-0.0790513	0.79036	-0.0319166	0.92003	1.93345	1.87091e-12	2.34641	8.82156e-14
Gpi1	L09104	Mus musculus glucose phosphate isomerase mRNA, 3' end, [L09104]	-0.016439	0.98627	1.07724	0.36785	2.89307	1.54452e-12	2.33699	5.47867e-07
Plaur	NM_011113	Mus musculus plasminogen activator, urokinase receptor (Plaur), mRNA [NM_011113]	-0.0778022	0.73704	1.00318	2e-05	1.47175	1.90531e-09	2.33519	6.47542e-15
Reg3g	NM_011260	Mus musculus regenerating islet-derived 3 gamma (Reg3g), mRNA [NM_011260]	1.1617	0.04406	2.69621	5e-05	1.33783	5.26198e-07	2.31633	2.56782e-09
Gpnmb	NM_053110	Mus musculus glycoprotein (transmembrane) nmb (Gpnmb), mRNA [NM_053110]	0.197727	0.37194	0.972171	0.00011	1.81036	7.38628e-12	2.30628	9.16169e-15
Kcnk3	NM_010608	Mus musculus potassium channel, subfamily K, member 3 (Kcnk3), mRNA [NM_010608]	-0.451327	0.03113	-0.0884541	0.6677	1.96065	6.20378e-13	2.28423	7.20783e-15
Caln1	NM_021371	Mus musculus calneuron 1 (Caln1), mRNA [NM_021371]	0.705217	0.38414	0.880552	0.49366	3.11943	1.07677e-12	2.27947	4.47193e-07
Slitrk6	NM_175499	Mus musculus SLIT and NTRK-like family, member 6 (Slitrk6), mRNA [NM_175499]	0.109401	0.59403	0.896543	5e-05	1.47166	1.81453e-09	2.24002	1.35685e-14
Hoxd9	NM_013555	Mus musculus homeo box D9 (Hoxd9), mRNA [NM_013555]	-0.15793	0.62529	0.251022	0.47518	1.44296	8.31558e-09	2.17702	4.09719e-12
Slc6a6	NM_009320	Mus musculus solute carrier family 6 (neurotransmitter transporter, taurine), member 6 (Slc6a6), mRNA [NM_009320]	0.213963	0.29661	0.593612	0.00493	1.52642	6.93662e-10	2.16263	3.471e-14
Clmn	AB059646	Mus musculus calmin isoform e mRNA for calmin delta, complete cds, [AB059646]	-0.0521469	0.87851	0.676069	0.08661	0.97706	7e-05	2.13724	1.41627e-09
Cyp2a5	NM_007812	Mus musculus cytochrome P450, family 2, subfamily a, polypeptide 5 (Cyp2a5), mRNA [NM_007812]	0.570298	0.06267	0.4487	0.66188	1.37428	5.34127e-07	2.13684	1.82329e-07
Lonrf3	NM_028894	Mus musculus LON peptidase N-terminal domain and ring finger 3 (Lonrf3), mRNA [NM_028894]	-0.216703	0.32939	0.0348073	0.88214	1.27843	8.09442e-08	2.06553	8.86777e-13
Syngr1	NM_009303	Mus musculus synaptogyrin 1 (Syngr1), transcript variant 1b, mRNA [NM_009303]	-0.0527603	0.85449	0.922167	0.0056	2.16871	4.51611e-14	2.05775	7.16677e-13
Edg5	NM_010333	Mus musculus endothelial differentiation, sphingolipid G-protein-coupled receptor, 5 (Edg5), mRNA [NM_010333]	0.410439	0.13805	0.735999	0.03748	1.54825	1.86772e-09	2.04423	9.03975e-11
ENSMUST00000094969	AK015743	Mus musculus adult male testis cDNA, RIKEN full-length enriched library, clone:4930510I22 product:hypothetical protein, full insert sequence, [AK015743]	0.727406	0.06771	-0.0383026	0.89402	1.81946	7.03355e-10	2.0382	7.49195e-07
Klf2	NM_008452	Mus musculus Kruppel-like factor 2 (lung) (Klf2), mRNA [NM_008452]	0.0444361	0.82767	0.411112	0.0476	1.58232	2.65899e-10	2.00882	3.03249e-13
Kcnn4	NM_008433	Mus musculus potassium intermediate/small conductance calcium-activated channel, subfamily N, member 4 (Kcnn4), mRNA [NM_008433]	-0.696424	0.00114	0.429364	0.03918	1.20583	2.0287e-07	1.98483	4.41534e-13
Scap1	NM_001033186	Mus musculus src family associated phosphoprotein 1 (Scap1), mRNA [NM_001033186]	1.31347	9.10252e-06	1.80356	3.62065e-06	2.08989	1.27938e-13	1.98089	1.08182e-12
Tnni2	NM_009405	Mus musculus troponin I, skeletal, fast 2 (Tnni2), mRNA [NM_009405]	-2.04865	1.8139e-13	-1.35568	1.55324e-08	1.26409	7.43067e-08	1.9753	6.41162e-13
Usp6nl	NM_181399	Mus musculus USP6 N-terminal like (Usp6nl), mRNA [NM_181399]	0.0778309	0.72326	0.44142	0.06002	1.49969	1.77597e-09	1.97364	3.72377e-12
Timp4	NM_080639	Mus musculus tissue inhibitor of metalloproteinase 4 (Timp4), mRNA [NM_080639]	-0.550043	0.0089	0.122037	0.55066	1.41495	4.87616e-09	1.97198	5.28421e-13
Dyrk3	NM_145508	Mus musculus dual-specificity tyrosine-(Y)-phosphorylation regulated kinase 3 (Dyrk3), mRNA [NM_145508]	0.135916	0.64883	-0.00534787	0.98742	1.77082	7.09287e-11	1.96689	2.83251e-10
Hoxd8	XM_355338	PREDICTED: Mus musculus homeo box D8 (Hoxd8), mRNA [XM_355338]	0.08003	0.73873	-0.0936789	0.69632	1.66808	9.7995e-11	1.96559	6.35817e-12
Slc10a6	NM_029415	Mus musculus solute carrier family 10 (sodium/bile acid cotransporter family), member 6 (Slc10a6), mRNA [NM_029415]	0.1974	0.49768	0.252706	0.51131	1.71962	4.56012e-10	1.95608	6.61245e-09
Klk1	NM_010639	Mus musculus kallikrein 1 (Klk1), mRNA [NM_010639]	-1.01013	9e-05	0.245131	0.29647	1.41414	7.10428e-09	1.95229	5.76287e-12
Styk1	NM_172891	Mus musculus serine/threonine/tyrosine kinase 1 (Styk1), mRNA [NM_172891]	-1.04537	0.58798	0.702037	0.61159	2.96477	4.44889e-13	1.94419	9.27133e-07
Mfap3l	AK017269	Mus musculus 6 days neonate head cDNA, RIKEN full-length enriched library, clone:5430405D20 product:unclassifiable, full insert sequence, [AK017269]	-0.0698001	0.73308	0.606973	0.00427	1.34165	1.80844e-08	1.92379	1.13375e-12
Oas2	NM_145227	Mus musculus 2'-5' oligoadenylate synthetase 2 (Oas2), mRNA [NM_145227]	1.9032	0.00049	1.36026	0.00087	1.31357	1.65173e-07	1.9084	1.45807e-08
Thbs1	NM_011580	Mus musculus thrombospondin 1 (Thbs1), mRNA [NM_011580]	-0.309789	0.15602	0.0212949	0.92349	1.36959	1.40538e-08	1.89079	6.92211e-12
Calca	NM_007587	Mus musculus calcitonin/calcitonin-related polypeptide, alpha (Calca), transcript variant 1, mRNA [NM_007587]	-0.798893	0.00307	-0.226476	0.43071	1.64513	4.13814e-10	1.87782	3.44059e-09
Itih3	NM_008407	Mus musculus inter-alpha trypsin inhibitor, heavy chain 3 (Itih3), mRNA [NM_008407]	0.262818	0.42387	0.210489	0.53229	1.55954	9.9226e-09	1.87611	1.09152e-07
Lgr5	NM_010195	Mus musculus leucine rich repeat containing G protein coupled receptor 5 (Lgr5), mRNA [NM_010195]	-0.119965	0.57583	0.81309	0.00053	1.53419	7.79017e-10	1.85754	7.61854e-12
Cebpd	NM_007679	Mus musculus CCAAT/enhancer binding protein (C/EBP), delta (Cebpd), mRNA [NM_007679]	0.360926	0.0808	0.286432	0.1639	1.86045	2.83011e-12	1.83601	4.15822e-12
Selp	NM_011347	Mus musculus selectin, platelet (Selp), mRNA [NM_011347]	0.474493	0.00365	0.620624	0.00014	1.61308	4.94569e-23	1.83295	2.91142e-29
Pdlim1	NM_016861	Mus musculus PDZ and LIM domain 1 (elfin) (Pdlim1), mRNA [NM_016861]	-0.0937251	0.64636	0.842384	0.00011	1.12598	8.4122e-07	1.83164	4.45577e-12
Myl1	NM_021285	Mus musculus myosin, light polypeptide 1 (Myl1), mRNA [NM_021285]	-1.65504	8.87848e-11	-1.635	1.62714e-10	2.1196	7.15182e-14	1.82034	7.52157e-12
Mgp	NM_008597	Mus musculus matrix Gla protein (Mgp), mRNA [NM_008597]	0.680423	0.00142	1.10219	1.28406e-06	1.48306	1.4721e-09	1.81068	6.17713e-12
Hoxb2	NM_134032	Mus musculus homeo box B2 (Hoxb2), mRNA [NM_134032]	0.128676	0.54068	0.603483	0.00585	1.16588	4.46491e-07	1.78198	1.69703e-11
Adh6a	AK007397	Mus musculus 10 day old male pancreas cDNA, RIKEN full-length enriched library, clone:1810009C16 product:ADH5A homolog [Mus musculus], full insert sequence, [AK007397]	-0.00966954	0.96331	-0.342909	0.12412	2.1453	4.97606e-14	1.77014	1.68825e-11
Hdc	NM_008230	Mus musculus histidine decarboxylase (Hdc), mRNA [NM_008230]	0.237723	0.40681	0.603207	0.08148	1.60958	5.1691e-10	1.76811	8.61465e-10
Rasl11b	AK004534	Mus musculus 18-day embryo whole body cDNA, RIKEN full-length enriched library, clone:1190017B18 product:RAS-like, family 11, member B, full insert sequence, [AK004534]	0.169694	0.40705	0.221951	0.27944	1.6862	4.65082e-11	1.76754	1.23784e-11
Rnf130	NM_021540	Mus musculus ring finger protein 130 (Rnf130), mRNA [NM_021540]	-0.26734	0.19327	0.188945	0.35615	1.34529	1.67203e-08	1.76493	1.28365e-11
Pcdh18	NM_130448	Mus musculus protocadherin 18 (Pcdh18), mRNA [NM_130448]	0.141354	0.66188	0.714716	0.03832	1.42596	3.26713e-08	1.7599	1.62713e-08
Capg	NM_007599	Mus musculus capping protein (actin filament), gelsolin-like (Capg), transcript variant 1, mRNA [NM_007599]	0.102658	0.61527	0.700324	0.00106	1.33029	2.18465e-08	1.75693	1.46333e-11
Ppp3cc	NM_008915	Mus musculus protein phosphatase 3, catalytic subunit, gamma isoform (Ppp3cc), mRNA [NM_008915]	0.824409	0.00041	0.904927	0.0002	1.55424	5.49173e-10	1.7534	5.17235e-11
Metrnl	NM_144797	Mus musculus meteorin, glial cell differentiation regulator-like (Metrnl), mRNA [NM_144797]	0.105088	0.60713	0.360106	0.08196	1.49031	1.3051e-09	1.74219	1.88873e-11
Ms4a6c	NM_028595	Mus musculus membrane-spanning 4-domains, subfamily A, member 6C (Ms4a6c), mRNA [NM_028595]	1.82912	0.00021	2.67275	4e-05	1.2974	2.7062e-07	1.73542	8.28939e-08
Nucb2	NM_016773	Mus musculus nucleobindin 2 (Nucb2), mRNA [NM_016773]	-0.168285	0.41079	-0.0266018	0.89628	1.53664	5.81318e-10	1.7125	3.00819e-11
0610011I04Rik	NM_025326	Mus musculus RIKEN cDNA 0610011I04 gene (0610011I04Rik), mRNA [NM_025326]	0.0917066	0.74479	-0.081049	0.82672	1.81698	6.66875e-11	1.71187	7.53788e-08
Bcl11a	NM_016707	Mus musculus B-cell CLL/lymphoma 11A (zinc finger protein) (Bcl11a), mRNA [NM_016707]	-0.297502	0.21837	0.350656	0.15312	1.31673	4.1236e-08	1.70926	3.13578e-10
Depdc7	NM_144804	Mus musculus DEP domain containing 7 (Depdc7), mRNA [NM_144804]	0.318427	0.3671	0.363216	0.34312	2.26141	1.32594e-12	1.70812	6.46941e-07
Ociad2	NM_026950	Mus musculus OCIA domain containing 2 (Ociad2), mRNA [NM_026950]	-0.0705574	0.73168	-0.163284	0.4401	2.03135	2.33702e-13	1.70547	3.82664e-11
Inhba	NM_008380	Mus musculus inhibin beta-A (Inhba), mRNA [NM_008380]	-0.26176	0.23201	0.377768	0.09074	1.19101	3.05811e-07	1.69905	8.30132e-11
Dact1	AK077691	Mus musculus 8 days embryo whole body cDNA, RIKEN full-length enriched library, clone:5730524L20 product:thymus expressed gene 3, full insert sequence [AK077691]	0.0992952	0.67516	0.000158688	0.99949	1.77084	1.97535e-11	1.6932	2.72841e-10
Hhex	NM_008245	Mus musculus hematopoietically expressed homeobox (Hhex), mRNA [NM_008245]	0.185207	0.43297	0.844016	0.00133	1.60884	3.28612e-10	1.69096	8.19678e-10
Pcdh7	NM_018764	Mus musculus protocadherin 7 (Pcdh7), mRNA [NM_018764]	0.173434	0.55984	0.515359	0.11661	1.49503	8.39488e-09	1.69056	1.31785e-08
Cxcl16	NM_023158	Mus musculus chemokine (C-X-C motif) ligand 16 (Cxcl16), mRNA [NM_023158]	0.0798935	0.69703	0.353041	0.09088	1.24954	9.37268e-08	1.664	7.14777e-11
Cxadr	NM_009988	Mus musculus coxsackievirus and adenovirus receptor (Cxadr), transcript variant 2, mRNA [NM_009988]	0.200241	0.33063	0.542496	0.0104	1.19977	2.30807e-07	1.65439	8.82363e-11
Col14a1	NM_181277	Mus musculus procollagen, type XIV, alpha 1 (Col14a1), mRNA [NM_181277]	0.579354	0.00722	0.958442	3e-05	1.24366	1.15128e-07	1.6523	1.29071e-10
Clec4b1	NM_027218	Mus musculus C-type lectin domain family 4, member b1 (Clec4b1), mRNA [NM_027218]	0.739693	0.00153	1.11514	1e-05	1.25242	1.14277e-07	1.64663	4.19822e-10
Cxcl13	NM_018866	Mus musculus chemokine (C-X-C motif) ligand 13 (Cxcl13), mRNA [NM_018866]	0.745891	0.00249	0.827762	0.001	1.28506	6.86514e-08	1.64179	5.6879e-10
Cd14	NM_009841	Mus musculus CD14 antigen (Cd14), mRNA [NM_009841]	0.183683	0.3741	0.797561	0.00027	1.21541	1.74085e-07	1.63894	1.15661e-10
Ggta1	NM_010283	Mus musculus glycoprotein galactosyltransferase alpha 1, 3 (Ggta1), mRNA [NM_010283]	-0.152436	0.46017	0.237686	0.25235	1.29024	4.6076e-08	1.6311	1.34923e-10
Specc1	NM_001029936	Mus musculus spectrin domain with coiled-coils 1 (Specc1), mRNA [NM_001029936]	-0.082637	0.68719	0.110671	0.59129	1.25884	8.05621e-08	1.62656	1.47345e-10
Hoxb7	NM_010460	Mus musculus homeo box B7 (Hoxb7), mRNA [NM_010460]	0.0442822	0.8284	-0.0139313	0.94577	1.64345	9.56637e-11	1.61418	1.58922e-10
Lgi1	NM_020278	Mus musculus leucine-rich repeat LGI family, member 1 (Lgi1), mRNA [NM_020278]	0.403671	0.08381	0.975241	0.00039	1.40156	1.02121e-08	1.61145	6.79499e-10
Colec12	NM_130449	Mus musculus collectin sub-family member 12 (Colec12), mRNA [NM_130449]	0.897566	0.0001	0.527831	0.02016	1.56946	4.57842e-10	1.60987	4.62896e-10
Apobec1	NM_031159	Mus musculus apolipoprotein B editing complex 1 (Apobec1), mRNA [NM_031159]	0.315473	0.1326	0.800985	0.00029	1.14283	6.57697e-07	1.60762	2.55848e-10
Pla2g4a	NM_008869	Mus musculus phospholipase A2, group IVA (cytosolic, calcium-dependent) (Pla2g4a), mRNA [NM_008869]	0.0802483	0.69757	0.198431	0.34029	1.27616	6.03591e-08	1.60339	2.3354e-10
Osbpl1a	BC057194	Mus musculus oxysterol binding protein-like 1A, mRNA (cDNA clone IMAGE:5151485), complete cds, [BC057194]	0.151028	0.46027	0.413757	0.0462	1.43193	3.60879e-09	1.59376	2.19632e-10
Plscr2	NM_008880	Mus musculus phospholipid scramblase 2 (Plscr2), mRNA [NM_008880]	-0.303935	0.15512	0.176578	0.41296	1.17535	3.9928e-07	1.59212	5.29802e-10
Serpinb6b	NM_011454	Mus musculus serine (or cysteine) peptidase inhibitor, clade B, member 6b (Serpinb6b), mRNA [NM_011454]	0.494979	0.06296	0.468031	0.11082	1.97059	3.36823e-12	1.592	6.71872e-08
S100a11	NM_016740	Mus musculus S100 calcium binding protein A11 (calizzarin) (S100a11), mRNA [NM_016740]	0.19706	0.33619	0.812975	0.00018	1.16805	3.97489e-07	1.58918	2.37937e-10
Cyp2b9	NM_010000	Mus musculus cytochrome P450, family 2, subfamily b, polypeptide 9 (Cyp2b9), mRNA [NM_010000]	0.420854	0.04291	-0.195765	0.34053	2.16944	3.18267e-14	1.57652	2.98729e-10
Nedd4l	AK122283	Mus musculus mRNA for mKIAA0439 protein, [AK122283]	0.0432185	0.85856	0.729827	0.00572	1.43956	5.63583e-09	1.55031	9.54789e-09
Fbln2	NM_007992	Mus musculus fibulin 2 (Fbln2), mRNA [NM_007992]	0.227014	0.26841	0.503501	0.01612	1.44554	2.84202e-09	1.5413	5.38728e-10
Dhrs3	NM_011303	Mus musculus dehydrogenase/reductase (SDR family) member 3 (Dhrs3), mRNA [NM_011303]	0.0296154	0.88468	0.585395	0.00557	1.17676	3.40732e-07	1.53466	6.10621e-10
Itgb6	NM_021359	Mus musculus integrin beta 6 (Itgb6), mRNA [NM_021359]	-0.128693	0.62093	0.195562	0.47029	1.42991	7.78263e-09	1.53036	1.86912e-08
Tgfbr2	NM_009371	Mus musculus transforming growth factor, beta receptor II (Tgfbr2), transcript variant 1, mRNA [NM_009371]	0.186868	0.36156	0.582402	0.00576	1.24554	9.93994e-08	1.52304	7.40156e-10
Lmcd1	NM_144799	Mus musculus LIM and cysteine-rich domains 1 (Lmcd1), mRNA [NM_144799]	0.277652	0.17726	0.0391384	0.84835	1.65172	8.306e-11	1.51603	8.44622e-10
Mat2a	NM_145569	Mus musculus methionine adenosyltransferase II, alpha (Mat2a), mRNA [NM_145569]	0.171835	0.40107	0.162442	0.42714	1.51584	8.32657e-10	1.51521	8.41913e-10
Fxyd4	NM_033648	Mus musculus FXYD domain-containing ion transport regulator 4 (Fxyd4), mRNA [NM_033648]	-0.691476	0.00131	-0.835188	0.00015	1.55021	4.9776e-10	1.51466	1.24422e-09
Ctla2a	NM_007796	Mus musculus cytotoxic T lymphocyte-associated protein 2 alpha (Ctla2a), mRNA [NM_007796]	0.00928984	0.9637	0.213801	0.29714	1.52903	6.63926e-10	1.50806	9.57752e-10
Sphk1	NM_025367	Mus musculus sphingosine kinase 1 (Sphk1), transcript variant 2, mRNA [NM_025367]	-0.541786	0.03533	0.316157	0.23387	0.932341	3e-05	1.4941	1.11457e-08
Ccnd2	NM_009829	Mus musculus cyclin D2 (Ccnd2), mRNA [NM_009829]	0.4449	0.03249	0.49214	0.01851	1.35344	1.44679e-08	1.48772	1.36064e-09
Lhx6	BC065077	Mus musculus LIM homeobox protein 6, mRNA (cDNA clone MGC:85996 IMAGE:6816328), complete cds, [BC065077]	0.374889	0.08886	0.436961	0.06579	1.31629	5.41165e-08	1.484	8.45395e-09
Rgs2	NM_009061	Mus musculus regulator of G-protein signaling 2 (Rgs2), mRNA [NM_009061]	-0.238545	0.24729	-0.696143	0.00138	2.07173	1.34339e-13	1.46992	2.09854e-09
Adssl1	NM_007421	Mus musculus adenylosuccinate synthetase like 1 (Adssl1), mRNA [NM_007421]	0.093425	0.6501	0.295899	0.15522	1.35977	1.33552e-08	1.4692	2.16555e-09
Bid	NM_007544	Mus musculus BH3 interacting domain death agonist (Bid), mRNA [NM_007544]	0.467853	0.03008	0.626682	0.00512	1.26132	8.39755e-08	1.46485	3.40584e-09
Chrdl2	NM_133709	Mus musculus chordin-like 2 (Chrdl2), mRNA [NM_133709]	0.142204	0.49814	0.490406	0.0234	1.26419	7.80468e-08	1.4522	4.30366e-09
Plat	NM_008872	Mus musculus plasminogen activator, tissue (Plat), mRNA [NM_008872]	0.55398	0.00881	0.738863	0.00069	1.232	1.31013e-07	1.45153	2.83205e-09
Osmr	NM_011019	Mus musculus oncostatin M receptor (Osmr), mRNA [NM_011019]	0.257276	0.21118	0.528021	0.01209	1.31922	2.68285e-08	1.44335	3.06448e-09
Cited4	NM_019563	Mus musculus Cbp/p300-interacting transactivator, with Glu/Asp-rich carboxy-terminal domain, 4 (Cited4), mRNA [NM_019563]	-0.201825	0.32489	0.415045	0.04578	1.05924	2.74893e-06	1.43861	3.23523e-09
Lrrc8e	NM_028175	Mus musculus leucine rich repeat containing 8 family, member E (Lrrc8e), mRNA [NM_028175]	0.487785	0.12917	-0.0135672	0.97342	1.62068	3.10361e-09	1.43588	4.9304e-07
Inhbb	NM_008381	Mus musculus inhibin beta-B (Inhbb), mRNA [NM_008381]	0.278794	0.18099	0.27515	0.19056	1.38848	8.28994e-09	1.43199	4.85862e-09
Gstt1	NM_008185	Mus musculus glutathione S-transferase, theta 1 (Gstt1), mRNA [NM_008185]	-0.249153	0.25989	-0.174182	0.4534	1.49982	1.5782e-09	1.42491	1.28825e-08
Hoxb6	NM_008269	Mus musculus homeo box B6 (Hoxb6), mRNA [NM_008269]	-0.0642989	0.75295	-0.539582	0.01041	1.78263	9.75865e-12	1.42108	4.44704e-09
Ctla2b	AK150917	Mus musculus bone marrow macrophage cDNA, RIKEN full-length enriched library, clone:I830018E13 product:cytotoxic T lymphocyte-associated protein 2 beta, full insert sequence, [AK150917]	-0.021365	0.91669	0.108304	0.59663	1.40098	6.25986e-09	1.419	4.65084e-09
Cdh11	NM_009866	Mus musculus cadherin 11 (Cdh11), mRNA [NM_009866]	0.932364	0.00035	0.864826	0.01095	1.17614	9.88327e-07	1.40332	3.30357e-07
Galnt3	NM_015736	Mus musculus UDP-N-acetyl-alpha-D-galactosamine:polypeptide N-acetylgalactosaminyltransferase 3 (Galnt3), mRNA [NM_015736]	0.0356239	0.86152	0.260748	0.20479	1.11659	9.98352e-07	1.40123	6.34755e-09
Cpne8	NM_025815	Mus musculus copine VIII (Cpne8), transcript variant 1, mRNA [NM_025815]	0.278556	0.1814	0.232034	0.26549	1.29931	3.98653e-08	1.38835	9.56505e-09
Cyp2b13	NM_007813	Mus musculus cytochrome P450, family 2, subfamily b, polypeptide 13 (Cyp2b13), mRNA [NM_007813]	0.237258	0.24888	-0.470389	0.02562	2.15778	3.81322e-14	1.37787	9.81204e-09
Icosl	NM_015790	Mus musculus icos ligand (Icosl), mRNA [NM_015790]	0.38701	0.0703	0.686182	0.00206	1.24526	1.0877e-07	1.37626	1.5407e-08
Clstn2	NM_022319	Mus musculus calsyntenin 2 (Clstn2), mRNA [NM_022319]	0.480813	0.02148	0.313931	0.12907	1.23567	1.19851e-07	1.36584	1.21046e-08
Cd300d	NM_134158	Mus musculus Cd300D antigen (Cd300d), mRNA [NM_134158]	0.386888	0.06709	0.808261	0.00032	1.1082	1.29365e-06	1.35661	2.12919e-08
Chi3l3	NM_009892	Mus musculus chitinase 3-like 3 (Chi3l3), mRNA [NM_009892]	-0.250526	0.24139	-2.47137	1.00491e-10	3.62887	1.44887e-19	1.35561	3.66728e-08
Cdkn2b	NM_007670	Mus musculus cyclin-dependent kinase inhibitor 2B (p15, inhibits CDK4) (Cdkn2b), mRNA [NM_007670]	-0.585085	0.00801	-0.606145	0.00855	1.44824	4.37502e-09	1.3553	6.12171e-08
Ppm2c	NM_001033453	Mus musculus protein phosphatase 2C, magnesium dependent, catalytic subunit (Ppm2c), mRNA [NM_001033453]	0.363799	0.10586	0.443702	0.05182	1.15392	6.91411e-07	1.3522	6.96078e-08
Zc3h12c	XM_146893	PREDICTED: Mus musculus zinc finger CCCH-type containing 12C (Zc3h12c), mRNA [XM_146893]	-0.435885	0.0696	0.22446	0.41	1.18977	8.186e-07	1.33412	5.08187e-07
Igsf10	XM_887155	PREDICTED: Mus musculus immunoglobulin superfamily, member 10, transcript variant 2 (Igsf10), mRNA [XM_887155]	0.412207	0.06751	0.691981	0.00926	1.31275	5.36438e-08	1.33228	9.59584e-08
Xlkd1	NM_053247	Mus musculus extra cellular link domain-containing 1 (Xlkd1), mRNA [NM_053247]	0.679334	0.00183	0.88016	0.00016	1.48749	1.72635e-09	1.31916	4.1726e-08
Cfh	NM_009888	Mus musculus complement component factor h (Cfh), mRNA [NM_009888]	0.345612	0.14573	0.357642	0.17985	1.18089	9.48852e-07	1.31736	4.98872e-07
Fos	NM_010234	Mus musculus FBJ osteosarcoma oncogene (Fos), mRNA [NM_010234]	0.0534867	0.74311	-0.253997	0.11968	1.56479	9.07807e-22	1.3146	8.01013e-16
Pcolce2	NM_029620	Mus musculus procollagen C-endopeptidase enhancer 2 (Pcolce2), mRNA [NM_029620]	0.802276	0.00217	0.124262	0.71306	1.99523	1.7538e-12	1.31237	4.39448e-07
Myh10	NM_175260	Mus musculus myosin, heavy polypeptide 10, non-muscle (Myh10), mRNA [NM_175260]	0.519592	0.02459	0.242243	0.30933	1.46427	3.03806e-09	1.30734	1.09437e-07
F13a1	NM_028784	Mus musculus coagulation factor XIII, A1 subunit (F13a1), mRNA [NM_028784]	0.456007	0.03033	0.596716	0.00556	1.17783	3.49637e-07	1.29542	5.07527e-08
Gja1	NM_010288	Mus musculus gap junction membrane channel protein alpha 1 (Gja1), mRNA [NM_010288]	-0.0200186	0.90241	0.318542	0.05098	0.931751	1.14005e-08	1.28713	3.12707e-15
Frat2	NM_177603	Mus musculus frequently rearranged in advanced T-cell lymphomas 2 (Frat2), mRNA [NM_177603]	0.201119	0.33823	0.138867	0.52052	1.19239	3.11179e-07	1.28684	8.46295e-08
Asrgl1	NM_025610	Mus musculus asparaginase like 1 (Asrgl1), mRNA [NM_025610]	-0.0182496	0.92873	0.15069	0.46147	1.12239	8.98061e-07	1.28614	4.84368e-08
Ccl21c	NM_023052	Mus musculus chemokine (C-C motif) ligand 21c (leucine) (Ccl21c), mRNA [NM_023052]	-0.0531644	0.79462	-0.0823162	0.68728	1.40597	5.71871e-09	1.28382	5.06794e-08
Cyp2b10	NM_009998	Mus musculus cytochrome P450, family 2, subfamily b, polypeptide 10 (Cyp2b10), transcript variant 1, mRNA [NM_009998]	0.158143	0.44612	-0.515315	0.02151	2.1017	9.71087e-14	1.28152	6.81533e-08
Cyr61	NM_010516	Mus musculus cysteine rich protein 61 (Cyr61), mRNA [NM_010516]	-0.715889	0.00088	-0.824546	0.00017	1.29396	4.35158e-08	1.28147	6.12378e-08
Qser1	XM_130565	PREDICTED: Mus musculus glutamine and serine rich 1, transcript variant 1 (Qser1), mRNA [XM_130565]	0.0466866	0.81958	0.46177	0.02784	1.17281	3.7345e-07	1.27059	6.81385e-08
Dact2	AK041604	Mus musculus 3 days neonate thymus cDNA, RIKEN full-length enriched library, clone:A630024E20 product:weakly similar to HYPOTHETICAL 39,6 KDA PROTEIN [Homo sapiens], full insert sequence [AK041604]	0.143668	0.49201	0.606518	0.00539	1.1377	7.50067e-07	1.26204	1.22139e-07
Nek6	NM_021606	Mus musculus NIMA (never in mitosis gene a)-related expressed kinase 6 (Nek6), mRNA [NM_021606]	0.510294	0.01904	0.268542	0.23097	1.33963	2.23931e-08	1.26106	1.67397e-07
Serpinf1	NM_011340	Mus musculus serine (or cysteine) peptidase inhibitor, clade F, member 1 (Serpinf1), mRNA [NM_011340]	0.655544	0.00208	0.885137	6e-05	1.31789	2.73902e-08	1.25986	7.87621e-08
Clec4a2	NM_011999	Mus musculus C-type lectin domain family 4, member a2 (Clec4a2), mRNA [NM_011999]	0.853253	0.00022	0.972354	5e-05	1.30524	3.93962e-08	1.25176	1.45031e-07
Lrrfip1	AK133661	Mus musculus adult male pituitary gland cDNA, RIKEN full-length enriched library, clone:5330433A22 product:Leucine rich repeat (Fragment) homolog [Mus musculus], full insert sequence [AK133661]	0.0940604	0.64515	0.0161825	0.9368	1.23068	1.29767e-07	1.25151	8.96569e-08
Ahnak	NM_001039959	Mus musculus AHNAK nucleoprotein (desmoyokin) (Ahnak), transcript variant 3, mRNA [NM_001039959]	0.119276	0.55946	0.847925	0.0001	0.414417	0.04583	1.20546	2.04567e-07
Nov	NM_010930	Mus musculus nephroblastoma overexpressed gene (Nov), mRNA [NM_010930]	0.649974	0.0043	0.0276353	0.9053	1.43477	5.892e-09	1.19341	9.56899e-07
Car2	NM_009801	Mus musculus carbonic anhydrase 2 (Car2), mRNA [NM_009801]	-0.0642536	0.75291	-0.0754896	0.71154	1.14946	5.53456e-07	1.18165	3.11644e-07
Rarres2	NM_027852	Mus musculus retinoic acid receptor responder (tazarotene induced) 2 (Rarres2), mRNA [NM_027852]	0.880137	6e-05	0.966962	1e-05	1.14164	6.36901e-07	1.17439	3.55754e-07
Myb	NM_033597	Mus musculus myeloblastosis oncogene (Myb), transcript variant 2, mRNA [NM_033597]	-0.252088	0.12247	-0.130602	0.42364	0.961031	3.91249e-09	1.15707	1.35171e-12
Ednra	NM_010332	Mus musculus endothelin receptor type A (Ednra), mRNA [NM_010332]	0.433579	0.0373	0.30716	0.13724	1.19912	2.30072e-07	1.15011	5.63279e-07
Cryab	NM_009964	Mus musculus crystallin, alpha B (Cryab), mRNA [NM_009964]	0.0411028	0.84404	-0.265015	0.22335	1.38706	9.80415e-09	1.14887	7.75835e-07
Galntl2	NM_030166	Mus musculus UDP-N-acetyl-alpha-D-galactosamine:polypeptide N-acetylgalactosaminyltransferase-like 2 (Galntl2), mRNA [NM_030166]	0.876283	6e-05	0.474805	0.02304	1.61059	1.65076e-10	1.14258	6.30946e-07
Ddit4l	NM_030143	Mus musculus DNA-damage-inducible transcript 4-like (Ddit4l), mRNA [NM_030143]	-0.259547	0.20957	-0.0480691	0.81616	0.986651	1e-05	1.13243	9.34034e-07
Tlr4	NM_021297	Mus musculus toll-like receptor 4 (Tlr4), mRNA [NM_021297]	0.0199865	0.90255	-0.000837006	0.99588	1.18652	3.61268e-13	1.12194	6.25432e-12
Gabrg1	NM_010252	Mus musculus gamma-aminobutyric acid (GABA-A) receptor, subunit gamma 1 (Gabrg1), mRNA [NM_010252]	-0.390321	0.169	0.258615	0.33979	1.13744	3.19981e-12	1.11997	6.80781e-12
Tmem77	NM_026013	Mus musculus transmembrane protein 77 (Tmem77), transcript variant 2, mRNA [NM_026013]	0.0804939	0.69344	0.0783229	0.70138	1.17354	3.60681e-07	1.11958	9.50907e-07
Msx1	NM_010835	Mus musculus homeo box, msh-like 1 (Msx1), mRNA [NM_010835]	0.495746	0.01628	0.207768	0.59426	1.31466	3.52773e-10	0.937751	3.95122e-08
Ahr	NM_013464	Mus musculus aryl-hydrocarbon receptor (Ahr), mRNA [NM_013464]	0.340995	0.0367	0.476216	0.00353	0.892057	4.62211e-08	0.869998	9.81339e-08
Reln	NM_011261	Mus musculus reelin (Reln), mRNA [NM_011261]	0.325306	0.04626	0.425556	0.00913	1.1285	4.71673e-12	0.869153	1.00984e-07
Esr1	NM_007956	Mus musculus estrogen receptor 1 (alpha) (Esr1), mRNA [NM_007956]	-0.145717	0.37197	-0.0782742	0.63153	-1.23538	3.76659e-14	-1.00697	6.86056e-10
Iqgap2	AK147360	Mus musculus cDNA, RIKEN full-length enriched library, clone:M5C1020H03 product:Ras GTPase-activating-like protein IQGAP2 homolog [Homo sapiens], full insert sequence [AK147360]	-0.0761891	0.70903	-0.427227	0.03975	-1.07355	2.13933e-06	-1.13654	7.0197e-07
Gsto1	NM_010362	Mus musculus glutathione S-transferase omega 1 (Gsto1), mRNA [NM_010362]	-1.06371	2.53584e-06	-0.72485	0.00073	-1.46387	2.06004e-09	-1.13939	6.63205e-07
Gpr30	NM_029771	Mus musculus G protein-coupled receptor 30 (Gpr30), mRNA [NM_029771]	-0.0503231	0.80553	0.184788	0.36829	-1.24144	1.12939e-07	-1.14675	7.25623e-07
Cenpk	AK033117	Mus musculus 15 days embryo male testis cDNA, RIKEN full-length enriched library, clone:8030437L22 product:SoxLZ/Sox6 leucine zipper binding protein in testis, full insert sequence, [AK033117]	-0.207378	0.31212	0.0499931	0.80713	-1.23572	1.25718e-07	-1.15136	6.33592e-07
Zfp462	NM_172867	Mus musculus zinc finger protein 462 (Zfp462), mRNA [NM_172867]	-0.704112	0.00101	-0.668616	0.00172	-1.19172	2.7191e-07	-1.15978	5.39254e-07
Slc11a2	AK148276	Mus musculus B16 F10Y cells cDNA, RIKEN full-length enriched library, clone:G370074D17 product:solute carrier family 11 (proton-coupled divalent metal ion transporters), member 2, full insert sequence, [AK148276]	0.209304	0.30775	-1.23155	1.47193e-07	0.35531	0.08802	-1.16838	4.68431e-07
Esr2	NM_207707	Mus musculus estrogen receptor 2 (beta) (Esr2), transcript variant 1, mRNA [NM_207707]	-0.0834011	0.60936	-0.407536	0.01253	-0.80045	9.39164e-07	-1.17896	5.08271e-13
Hoxb9	AK078860	Mus musculus adult male colon cDNA, RIKEN full-length enriched library, clone:9030225E15 product:homeo box B9, full insert sequence [AK078860]	-0.190141	0.35369	0.0629092	0.75857	-1.41769	4.88348e-09	-1.18442	3.76195e-07
C1r	AF459018	Mus musculus complement component C1RB (C1rb) mRNA, complete cds, [AF459018]	-0.475455	0.02266	0.250646	0.2222	-2.14938	4.15451e-14	-1.18731	2.83635e-07
Pdia3	NM_007952	Mus musculus protein disulfide isomerase associated 3 (Pdia3), mRNA [NM_007952]	-0.742603	0.00055	-0.59342	0.00494	-1.32074	2.58862e-08	-1.18754	2.80226e-07
Capn1	NM_007600	Mus musculus calpain 1 (Capn1), mRNA [NM_007600]	-0.544414	0.00955	-0.932224	3e-05	-1.1406	6.54491e-07	-1.19826	2.35982e-07
Nkx3-1	NM_010921	Mus musculus NK-3 transcription factor, locus 1 (Drosophila) (Nkx3-1), mRNA [NM_010921]	0.0642345	0.753	-0.0729835	0.7207	-1.33781	1.91108e-08	-1.20204	2.16475e-07
Itpk1	NM_172584	Mus musculus inositol 1,3,4-triphosphate 5/6 kinase (Itpk1), mRNA [NM_172584]	-0.281719	0.17072	-0.416962	0.04455	-1.19278	2.55459e-07	-1.20916	1.90763e-07
Tspyl2	NM_029836	Mus musculus TSPY-like 2 (Tspyl2), mRNA [NM_029836]	-0.399997	0.05597	-0.440498	0.03849	-1.16356	5.9728e-07	-1.21924	3.20923e-07
Rnf149	NM_001033135	Mus musculus ring finger protein 149 (Rnf149), mRNA [NM_001033135]	0.154752	0.44925	-0.166924	0.41458	-1.11813	9.66627e-07	-1.22048	1.55491e-07
Mrps6	NM_080456	Mus musculus mitochondrial ribosomal protein S6 (Mrps6), mRNA [NM_080456]	-0.0895897	0.66085	-0.114098	0.57652	-1.27087	6.31681e-08	-1.22304	1.48967e-07
Kdelr1	NM_133950	Mus musculus KDEL (Lys-Asp-Glu-Leu) endoplasmic reticulum protein retention receptor 1 (Kdelr1), mRNA [NM_133950]	-0.176055	0.38987	-0.0205014	0.92004	-1.57738	2.93627e-10	-1.23036	1.38194e-07
Opa3	NM_207525	Mus musculus optic atrophy 3 (human) (Opa3), mRNA [NM_207525]	-0.278339	0.17724	-0.938569	3e-05	-0.732308	0.00074	-1.23148	1.87999e-07
Atg3	NM_026402	Mus musculus autophagy-related 3 (yeast) (Atg3), mRNA [NM_026402]	-0.241322	0.13929	-0.531156	0.00114	-0.86791	1.05246e-07	-1.23531	3.78005e-14
Slc7a5	NM_011404	Mus musculus solute carrier family 7 (cationic amino acid transporter, y+ system), member 5 (Slc7a5), mRNA [NM_011404]	-0.138489	0.49815	-0.322668	0.11759	-1.14864	5.6353e-07	-1.23579	1.19203e-07
Sst	NM_009215	Mus musculus somatostatin (Sst), mRNA [NM_009215]	-0.474112	0.00368	0.275555	0.09137	-1.65544	3.58512e-24	-1.24499	2.3901e-14
Pla2g4f	NM_001024145	Mus musculus phospholipase A2, group IVF (Pla2g4f), mRNA [NM_001024145]	-0.808362	0.0002	-0.415249	0.04618	-1.69806	4.10717e-11	-1.24866	1.14922e-07
Scmh1	NM_013883	Mus musculus sex comb on midleg homolog 1 (Scmh1), mRNA [NM_013883]	-0.571214	0.00671	-0.639332	0.00261	-1.1679	4.04733e-07	-1.25649	8.70396e-08
Gbp5	NM_153564	Mus musculus guanylate nucleotide binding protein 5 (Gbp5), mRNA [NM_153564]	2.23599	3.68417e-14	1.98476	3.99919e-12	-1.3658	1.59559e-08	-1.26153	1.59298e-07
Prpf19	NM_134129	Mus musculus PRP19/PSO4 pre-mRNA processing factor 19 homolog (S, cerevisiae) (Prpf19), mRNA [NM_134129]	-0.427712	0.03975	-0.393425	0.05817	-1.22854	1.38997e-07	-1.26864	7.64304e-08
Wnt1	NM_021279	Mus musculus wingless-related MMTV integration site 1 (Wnt1), mRNA [NM_021279]	-0.0831412	0.61052	-0.270469	0.0975	-0.848791	1.99145e-07	-1.27575	8.01824e-08
Mpst	NM_138670	Mus musculus mercaptopyruvate sulfurtransferase (Mpst), mRNA [NM_138670]	-0.135538	0.50781	-0.22398	0.27717	-1.20699	2.18272e-07	-1.28174	6.88426e-08
Osbpl6	NM_145525	Mus musculus oxysterol binding protein-like 6 (Osbpl6), mRNA [NM_145525]	-0.184752	0.36895	-0.449474	0.03291	-1.1372	8.80211e-07	-1.28634	8.58765e-08
Mfsd2	NM_029662	Mus musculus major facilitator superfamily domain containing 2 (Mfsd2), mRNA [NM_029662]	-0.51447	0.014	-0.0846856	0.67832	-1.80148	7.15376e-12	-1.29952	3.79204e-08
Asgr1	NM_009714	Mus musculus asialoglycoprotein receptor 1 (Asgr1), mRNA [NM_009714]	-0.367211	0.07634	-0.00772463	0.96991	-1.50877	1.07631e-09	-1.31047	4.73596e-08
Pik3c2g	NM_207683	Mus musculus phosphatidylinositol 3-kinase, C2 domain containing, gamma polypeptide (Pik3c2g), transcript variant 1, mRNA [NM_207683]	-0.348831	0.09316	0.046952	0.82085	-1.7162	4.5126e-11	-1.31086	1.15787e-07
Carkl	NM_029031	Mus musculus carbohydrate kinase-like (Carkl), mRNA [NM_029031]	-0.326444	0.11507	-0.630416	0.0031	-1.13593	7.71327e-07	-1.31233	4.56218e-08
Tspan13	NM_025359	Mus musculus tetraspanin 13 (Tspan13), mRNA [NM_025359]	-0.216418	0.29108	-0.314679	0.12669	-1.38379	8.43553e-09	-1.31678	2.77922e-08
Ctns	NM_031251	Mus musculus cystinosis, nephropathic (Ctns), mRNA [NM_031251]	-0.120577	0.5551	-0.457732	0.02796	-1.15586	4.93808e-07	-1.32305	2.48551e-08
Agr2	NM_011783	Mus musculus anterior gradient 2 (Xenopus laevis) (Agr2), mRNA [NM_011783]	0.132511	0.51678	0.37629	0.06896	-1.54254	5.2498e-10	-1.32662	2.33092e-08
Rnf141	NM_025999	Mus musculus ring finger protein 141 (Rnf141), mRNA [NM_025999]	-0.607836	0.00429	-0.745382	0.00067	-1.2192	2.65918e-07	-1.3325	6.49915e-08
Fgl1	NM_145594	Mus musculus fibrinogen-like protein 1 (Fgl1), mRNA [NM_145594]	-0.153479	0.45296	-0.00755059	0.97047	-1.56781	3.40454e-10	-1.33403	2.04526e-08
Slc25a35	AK035739	Mus musculus adult male urinary bladder cDNA, RIKEN full-length enriched library, clone:9530097O21 product:RAN guanine nucleotide release factor, full insert sequence, [AK035739]	-0.451406	0.0303	-0.278461	0.17682	-1.13981	6.98629e-07	-1.3426	2.31037e-08
Dach1	NM_007826	Mus musculus dachshund 1 (Drosophila) (Dach1), transcript variant 1, mRNA [NM_007826]	-0.141303	0.48946	-0.568623	0.00692	-1.06471	2.49422e-06	-1.34538	1.67955e-08
Ugcgl1	NM_198899	Mus musculus UDP-glucose ceramide glucosyltransferase-like 1 (Ugcgl1), mRNA [NM_198899]	-0.248913	0.22562	-1.00761	6.93828e-06	-1.13131	7.84112e-07	-1.35082	1.60623e-08
Slc22a1	NM_009202	Mus musculus solute carrier family 22 (organic cation transporter), member 1 (Slc22a1), mRNA [NM_009202]	-0.302742	0.14145	-0.348721	0.09127	-1.35387	1.43495e-08	-1.35133	1.50217e-08
Il18r1	NM_008365	Mus musculus interleukin 18 receptor 1 (Il18r1), mRNA [NM_008365]	-0.050114	0.80642	0.238934	0.24569	-1.17293	3.88437e-07	-1.35428	2.03316e-08
Drg2	NM_021354	Mus musculus developmentally regulated GTP binding protein 2 (Drg2), mRNA [NM_021354]	-0.652357	0.00215	-0.717999	0.00081	-1.22651	1.40458e-07	-1.36602	1.17559e-08
Tnrc4	NM_172434	Mus musculus trinucleotide repeat containing 4 (Tnrc4), mRNA [NM_172434]	1.37268	1.66955e-08	1.63375	1.80358e-09	-1.21217	2.71211e-07	-1.38045	2.9846e-08
Txnrd2	NM_013711	Mus musculus thioredoxin reductase 2 (Txnrd2), mRNA [NM_013711]	-0.18871	0.35894	-0.89076	6e-05	-0.723682	0.00087	-1.38071	1.35061e-08
Cd28	NM_007642	Mus musculus CD28 antigen (Cd28), mRNA [NM_007642]	-0.565994	0.00053	-0.583182	0.00035	-1.3095	1.03286e-15	-1.38873	1.76434e-17
Piwil4	AK143022	Mus musculus 0 day neonate lung cDNA, RIKEN full-length enriched library, clone:E030042M20 product:similar to Hypothetical protein FLJ39518 (piwi) [Homo sapiens], full insert sequence, [AK143022]	-0.444518	0.03314	0.0918149	0.65471	-1.9507	8.74903e-13	-1.39513	1.53546e-08
Pi4k2b	NM_028744	Mus musculus phosphatidylinositol 4-kinase type 2 beta (Pi4k2b), transcript variant 2, mRNA [NM_028744]	-0.699982	0.00118	-1.03605	6.34493e-06	-1.50964	2.02128e-09	-1.39794	2.95885e-08
Acsl4	NM_019477	Mus musculus acyl-CoA synthetase long-chain family member 4 (Acsl4), transcript variant 2, mRNA [NM_019477]	-0.331173	0.10839	-0.34918	0.09091	-1.25068	9.09418e-08	-1.4011	6.32442e-09
Mycbpap	NM_170671	Mus musculus Mycbp associated protein (Mycbpap), mRNA [NM_170671]	-0.0474726	0.81652	-0.0410163	0.84152	-1.43101	4.09914e-09	-1.40648	9.19698e-09
Hs3st3b1	NM_018805	Mus musculus heparan sulfate (glucosamine) 3-O-sulfotransferase 3B1 (Hs3st3b1), mRNA [NM_018805]	-0.399559	0.05394	0.0279325	0.89115	-1.83192	4.47886e-12	-1.41254	5.4419e-09
Cth	NM_145953	Mus musculus cystathionase (cystathionine gamma-lyase) (Cth), mRNA [NM_145953]	-0.67036	0.00169	-0.745479	0.00056	-1.2567	9.20719e-08	-1.42179	7.52244e-09
Spg7	NM_153176	Mus musculus spastic paraplegia 7 homolog (human) (Spg7), mRNA [NM_153176]	-0.400473	0.05337	-0.373346	0.07113	-1.43245	3.5797e-09	-1.4443	2.92232e-09
Coch	NM_007728	Mus musculus coagulation factor C homolog (Limulus polyphemus) (Coch), mRNA [NM_007728]	-0.308394	0.14528	0.308873	0.1449	-1.55525	1.22007e-09	-1.45072	5.10145e-07
Srebf2	NM_033218	Mus musculus sterol regulatory element binding factor 2 (Srebf2), mRNA [NM_033218]	-0.447898	0.03183	-0.848765	0.00011	-1.20151	2.65956e-07	-1.45324	4.36057e-09
Bmp7	NM_007557	Mus musculus bone morphogenetic protein 7 (Bmp7), mRNA [NM_007557]	0.345283	0.09443	-0.139029	0.49643	-1.02433	5.06774e-06	-1.45419	2.4413e-09
Ang4	NM_177544	Mus musculus angiogenin, ribonuclease A family, member 4 (Ang4), mRNA [NM_177544]	-0.0152138	0.94064	-0.402207	0.05356	-1.16004	5.3328e-07	-1.47899	2.29782e-09
Gsdm1	NM_021347	Mus musculus gasdermin 1 (Gsdm1), mRNA [NM_021347]	-0.150321	0.46229	-0.199272	0.33066	-1.63455	1.09731e-10	-1.48427	1.44108e-09
Phyh	NM_010726	Mus musculus phytanoyl-CoA hydroxylase (Phyh), mRNA [NM_010726]	-0.312581	0.1292	-0.715699	0.00084	-1.12299	8.86553e-07	-1.48532	1.41508e-09
Taf15	NM_027427	Mus musculus TAF15 RNA polymerase II, TATA box binding protein (TBP)-associated factor (Taf15), mRNA [NM_027427]	-0.089252	0.66289	-0.25269	0.22181	-1.56333	4.21971e-10	-1.49224	2.48437e-09
Casp7	NM_007611	Mus musculus caspase 7 (Casp7), mRNA [NM_007611]	-0.28058	0.17245	-0.74514	0.00053	-1.12479	8.64858e-07	-1.50263	1.06693e-09
Pdzk1	NM_021517	Mus musculus PDZ domain containing 1 (Pdzk1), mRNA [NM_021517]	-0.275035	0.18092	-0.174703	0.3933	-1.64052	9.92691e-11	-1.5089	9.40172e-10
Lancl3	NM_173414	Mus musculus LanC lantibiotic synthetase component C-like 3 (bacterial) (Lancl3), mRNA [NM_173414]	-0.749887	0.0005	-0.513461	0.01458	-1.54949	5.48481e-10	-1.53479	1.07065e-09
Hsp90b1	NM_011631	Mus musculus heat shock protein 90kDa beta (Grp94), member 1 (Hsp90b1), mRNA [NM_011631]	0.0477617	0.81496	-0.903037	4e-05	-0.990825	9.08138e-06	-1.54376	5.14151e-10
Abhd12	NM_024465	Mus musculus abhydrolase domain containing 12 (Abhd12), mRNA [NM_024465]	-0.263265	0.20002	-0.883023	6e-05	-1.17205	3.69858e-07	-1.54848	4.74531e-10
Tmod4	NM_016712	Mus musculus tropomodulin 4 (Tmod4), mRNA [NM_016712]	-0.112007	0.58395	-0.0792341	0.69855	-1.31829	2.84516e-08	-1.55792	5.48916e-10
Slc12a8	NM_134251	Mus musculus solute carrier family 12 (potassium/chloride transporters), member 8 (Slc12a8), mRNA [NM_134251]	0.467165	0.02509	0.35505	0.08604	-1.24993	9.35552e-08	-1.56047	4.28792e-10
Dusp9	NM_029352	Mus musculus dual specificity phosphatase 9 (Dusp9), mRNA [NM_029352]	-0.108627	0.59567	-0.651065	0.00238	-1.17143	4.73701e-07	-1.56683	5.43435e-10
Edem2	NM_145537	Mus musculus ER degradation enhancer, mannosidase alpha-like 2 (Edem2), mRNA [NM_145537]	-0.455218	0.02881	-0.736797	0.00061	-1.58805	2.41168e-10	-1.57132	3.22061e-10
Ldlr	BC053041	Mus musculus low density lipoprotein receptor, mRNA (cDNA clone MGC:62289 IMAGE:5704871), complete cds, [BC053041]	0.128769	0.43015	-0.694788	2e-05	-0.879595	7.08559e-08	-1.57162	6.05318e-22
Ncoa4	NM_019744	Mus musculus nuclear receptor coactivator 4 (Ncoa4), transcript variant 1, mRNA [NM_019744]	0.233741	0.25469	-0.891589	5e-05	-1.13622	7.12076e-07	-1.59257	2.33712e-10
Tiam2	NM_011878	Mus musculus T-cell lymphoma invasion and metastasis 2 (Tiam2), mRNA [NM_011878]	-0.0035534	0.98612	-0.176919	0.38748	-1.37374	1.01766e-08	-1.59453	2.20426e-10
Slc26a3	BC037066	Mus musculus solute carrier family 26, member 3, mRNA (cDNA clone IMAGE:4989186), complete cds, [BC037066]	0.221753	0.27969	-0.592897	0.00507	-0.70703	0.00097	-1.60349	2.01551e-10
Brunol4	NM_133195	Mus musculus bruno-like 4, RNA binding protein (Drosophila) (Brunol4), mRNA [NM_133195]	-0.118179	0.56309	-0.641041	0.00256	-1.13997	6.77915e-07	-1.60757	1.86601e-10
Hist3h2ba	NM_030082	Mus musculus histone 3, H2ba (Hist3h2ba), mRNA [NM_030082]	0.28629	0.17502	0.245508	0.25809	-2.10011	3.26633e-13	-1.63689	9.72689e-09
Dnajc10	AK128945	Mus musculus cDNA fis, clone TRACH3007097 [AK128945]	-0.174654	0.39341	-0.459457	0.0274	-1.48774	1.35619e-09	-1.65059	8.39042e-11
Ccdc68	NM_201362	Mus musculus coiled-coil domain containing 68 (Ccdc68), mRNA [NM_201362]	-0.295482	0.15108	-0.553913	0.00842	-1.43909	3.18369e-09	-1.65281	8.13383e-11
Ang3	U72672	Mus musculus angiogenin-3 precursor mRNA, complete cds [U72672]	0.0502718	0.80563	-0.48995	0.01967	-1.1634	5.08664e-07	-1.66653	9.41076e-11
Sdf2l1	NM_022324	Mus musculus stromal cell-derived factor 2-like 1 (Sdf2l1), mRNA [NM_022324]	-0.39174	0.0586	-0.76295	0.0004	-1.40583	5.71241e-09	-1.68265	4.92144e-11
Azgp1	NM_013478	Mus musculus alpha-2-glycoprotein 1, zinc (Azgp1), mRNA [NM_013478]	0.145469	0.47681	-0.421747	0.04223	-1.23953	1.10547e-07	-1.68645	4.61956e-11
Cds2	NM_138651	Mus musculus CDP-diacylglycerol synthase (phosphatidate cytidylyltransferase) 2 (Cds2), mRNA [NM_138651]	-0.231854	0.2584	-0.534475	0.01087	-1.38229	8.7589e-09	-1.68859	4.62042e-11
Lysmd1	NM_028134	Mus musculus LysM, putative peptidoglycan-binding, domain containing 1 (Lysmd1), mRNA [NM_028134]	-0.236011	0.2501	-0.276171	0.17943	-1.71198	3.1102e-11	-1.68906	4.6756e-11
Gpt2	NM_173866	Mus musculus glutamic pyruvate transaminase (alanine aminotransferase) 2 (Gpt2), mRNA [NM_173866]	-0.395948	0.05602	-0.650635	0.0022	-1.64824	8.72963e-11	-1.69498	4.0157e-11
Anln	NM_028390	Mus musculus anillin, actin binding protein (scraps homolog, Drosophila) (Anln), mRNA [NM_028390]	-0.187264	0.37518	-0.66502	0.00234	-1.36171	4.30481e-08	-1.69526	2.69268e-09
Pdia4	NM_009787	Mus musculus protein disulfide isomerase associated 4 (Pdia4), mRNA [NM_009787]	-0.343586	0.09603	-0.772924	0.00034	-1.74599	1.74219e-11	-1.70496	3.40499e-11
Tbl2	NM_013763	Mus musculus transducin (beta)-like 2 (Tbl2), mRNA [NM_013763]	-0.479754	0.02348	-0.486934	0.02455	-1.48185	4.58228e-09	-1.71544	1.97854e-10
Cited2	NM_010828	Mus musculus Cbp/p300-interacting transactivator, with Glu/Asp-rich carboxy-terminal domain, 2 (Cited2), mRNA [NM_010828]	-0.169031	0.40878	-0.450301	0.03055	-1.63227	1.15088e-10	-1.73596	2.09656e-11
Muc19	NM_207243	Mus musculus mucin 19 (Muc19), mRNA [NM_207243]	-0.745309	0.00072	1.44574	3.32275e-09	-3.78707	2.7092e-20	-1.73942	3.46809e-08
Dnajc3	NM_008929	Mus musculus DnaJ (Hsp40) homolog, subfamily C, member 3 (Dnajc3), mRNA [NM_008929]	-0.199786	0.32939	-0.952015	2e-05	-0.982933	1e-05	-1.74193	1.86135e-11
Tpmt	NM_016785	Mus musculus thiopurine methyltransferase (Tpmt), mRNA [NM_016785]	-0.42618	0.04151	-0.40855	0.05483	-1.643	2.11389e-10	-1.75171	1.03738e-10
Otud7a	NM_130880	Mus musculus OTU domain containing 7 (Otud7), mRNA [NM_130880]	0.0255817	0.90023	0.145312	0.47734	-1.95612	6.62245e-13	-1.75185	1.62603e-11
Klf12	BY711602	BY711602 RIKEN full-length enriched, 11 days embryo whole body Mus musculus cDNA clone 2700063E05 5', [BY711602]	-0.207494	0.31226	-0.541912	0.01021	-1.0973	1.66617e-06	-1.75648	2.47554e-11
Ccdc19	AK006449	Mus musculus adult male testis cDNA, RIKEN full-length enriched library, clone:1700028D05 product:nasopharyngeal epithelium specific protein 1, full insert sequence, [AK006449]	-0.169242	0.4095	-0.564521	0.00796	-1.20899	2.5216e-07	-1.75677	2.85485e-11
Ang2	NM_007449	Mus musculus angiogenin, ribonuclease A family, member 2 (Ang2), mRNA [NM_007449]	-0.25214	0.22242	-0.54962	0.01034	-1.39441	1.64644e-08	-1.75862	1.28231e-10
Tatdn2	NM_001033463	Mus musculus TatD DNase domain containing 2 (Tatdn2), mRNA [NM_001033463]	0.545375	0.01135	0.157264	0.5057	-1.53353	8.43773e-09	-1.77724	5.55198e-09
Ces5	NM_172759	Mus musculus carboxylesterase 5 (Ces5), mRNA [NM_172759]	-0.568345	0.00728	-0.0060431	0.97657	-1.84897	4.64343e-12	-1.77754	6.89053e-11
Tox	NM_145711	Mus musculus thymocyte selection-associated HMG box gene (Tox), mRNA [NM_145711]	-0.446875	0.03367	-0.345619	0.10015	-1.8805	4.33132e-12	-1.77809	8.99354e-11
Slc35d3	NM_029529	Mus musculus solute carrier family 35, member D3 (Slc35d3), mRNA [NM_029529]	-0.147266	0.47193	0.16395	0.424	-2.04073	2.15602e-13	-1.78046	1.52167e-11
Slc5a3	NM_017391	Mus musculus solute carrier family 5 (inositol transporters), member 3 (Slc5a3), mRNA [NM_017391]	0.0676387	0.74726	-0.817715	0.00034	-1.25219	5.1908e-07	-1.78081	2.15472e-09
Mettl7a	NM_027334	Mus musculus methyltransferase like 7A (Mettl7a), mRNA [NM_027334]	-0.117412	0.56555	-0.54943	0.00893	-1.63442	1.10707e-10	-1.78682	9.1679e-12
Hpgd	NM_008278	Mus musculus hydroxyprostaglandin dehydrogenase 15 (NAD) (Hpgd), mRNA [NM_008278]	-0.0854049	0.67577	-0.443732	0.03292	-1.32923	2.22799e-08	-1.80269	7.03358e-12
Prom2	NM_138750	Mus musculus prominin 2 (Prom2), transcript variant 1, mRNA [NM_138750]	0.0353846	0.87144	-0.649865	0.0069	-1.28304	4.63205e-07	-1.80511	1.05661e-09
Creg2	NM_170597	Mus musculus cellular repressor of E1A-stimulated genes 2 (Creg2), mRNA [NM_170597]	-0.240145	0.24233	-0.407631	0.04981	-1.8222	5.60761e-12	-1.81497	7.50474e-12
Atp6v1c2	NM_133699	Mus musculus ATPase, H+ transporting, lysosomal V1 subunit C2 (Atp6v1c2), mRNA [NM_133699]	0.309723	0.13267	-0.407861	0.04923	-1.41108	5.2069e-09	-1.82031	5.30257e-12
Ptprz1	XM_888896	PREDICTED: Mus musculus protein tyrosine phosphatase, receptor type Z, polypeptide 1, transcript variant 2 (Ptprz1), mRNA [XM_888896]	-0.215764	0.2926	-0.499259	0.01697	-1.70501	3.47231e-11	-1.8223	5.50646e-12
Gpr37l1	NM_134438	Mus musculus G protein-coupled receptor 37-like 1 (Gpr37l1), mRNA [NM_134438]	-0.269425	0.1901	-1.06362	2.62028e-06	-1.51713	8.81895e-10	-1.82506	5.47874e-12
Samd12	NM_177225	Mus musculus sterile alpha motif domain containing 12 (Samd12), mRNA [NM_177225]	-0.133448	0.51525	-0.220715	0.28632	-1.70383	5.42946e-11	-1.82541	1.32126e-11
Syt17	NM_138649	Mus musculus synaptotagmin XVII (Syt17), mRNA [NM_138649]	-0.22159	0.31862	-1.05155	2e-05	-1.4112	9.75205e-08	-1.82587	2.15506e-09
Wars	NM_011710	Mus musculus tryptophanyl-tRNA synthetase (Wars), mRNA [NM_011710]	0.343863	0.0958	-0.586839	0.00542	-1.13467	7.23873e-07	-1.83398	4.33071e-12
Aloxe3	NM_011786	Mus musculus arachidonate lipoxygenase 3 (Aloxe3), mRNA [NM_011786]	0.0163394	0.93643	-0.278479	0.18201	-1.17078	5.36611e-07	-1.84965	8.81567e-12
Fut9	NM_010243	Mus musculus fucosyltransferase 9 (Fut9), mRNA [NM_010243]	0.0715842	0.73018	-0.387732	0.07493	-1.40606	1.93325e-08	-1.85209	8.55525e-11
Dab1	NM_177259	Mus musculus disabled homolog 1 (Drosophila) (Dab1), transcript variant 2, mRNA [NM_177259]	-0.0741069	0.73944	-0.808033	0.00208	-1.1859	5e-05	-1.8522	1.35995e-07
Extl1	NM_019578	Mus musculus exostoses (multiple)-like 1 (Extl1), mRNA [NM_019578]	0.310468	0.13383	-0.0836609	0.68592	-1.74647	2.7155e-11	-1.8547	9.69455e-12
Prlr	AK083198	Mus musculus adult male hippocampus cDNA, RIKEN full-length enriched library, clone:C630026G18 product:unclassifiable, full insert sequence, [AK083198]	-0.0719822	0.72444	-0.588682	0.0053	-1.20766	1.9996e-07	-1.86192	2.93738e-12
Hs3st3a1	NM_178870	Mus musculus heparan sulfate (glucosamine) 3-O-sulfotransferase 3A1 (Hs3st3a1), mRNA [NM_178870]	-0.397695	0.06074	-0.385658	0.07179	-1.87377	1.5792e-11	-1.86302	6.49659e-09
Mx1	NM_010846	Mus musculus myxovirus (influenza virus) resistance 1 (Mx1), mRNA [NM_010846]	-0.448213	0.0323	-0.164949	0.42749	-2.14427	7.90712e-14	-1.86944	1.34022e-11
Hsp110	NM_013559	Mus musculus heat shock protein 110 (Hsp110), mRNA [NM_013559]	0.0470497	0.81766	-0.650295	0.00221	-1.1842	2.97699e-07	-1.88108	2.05682e-12
Prdx6-rs1	NM_177256	Mus musculus peroxiredoxin 6, related sequence 1 (Prdx6-rs1), mRNA [NM_177256]	-0.0473086	0.81666	-0.250183	0.22298	-1.80899	6.34062e-12	-1.88651	1.89076e-12
H2-Q10	NM_010391	Mus musculus histocompatibility 2, Q region locus 10 (H2-Q10), mRNA [NM_010391]	0.0914358	0.65433	-0.328036	0.11167	-1.68395	4.81468e-11	-1.89593	1.63579e-12
BC065397	BC065397	ENSMUST00000089350 [BC065397]	-0.0136692	0.94672	-0.836166	0.00013	-1.62029	1.74135e-10	-1.91267	1.87273e-12
Tmem151	NM_001001885	Mus musculus transmembrane protein 151 (Tmem151), mRNA [NM_001001885]	0.477149	0.02219	0.133984	0.51215	-1.47754	1.62099e-09	-1.92571	1.04033e-12
Apof	NM_133997	Mus musculus apolipoprotein F (Apof), mRNA [NM_133997]	0.784429	0.00029	0.741885	0.00056	-1.84042	3.86546e-12	-1.94619	7.63706e-13
Nkx2-6	NM_010920	Mus musculus NK2 transcription factor related, locus 6 (Drosophila) (Nkx2-6), mRNA [NM_010920]	-0.614713	0.00399	0.223385	0.27994	-2.6481	1.47222e-16	-1.94836	3.81975e-11
Tmem97	NM_133706	Mus musculus transmembrane protein 97 (Tmem97), mRNA [NM_133706]	-0.189335	0.35514	-0.411004	0.04757	-1.73687	2.02173e-11	-1.95154	7.06368e-13
Dnaic1	NM_175138	Mus musculus dynein, axonemal, intermediate chain 1 (Dnaic1), mRNA [NM_175138]	-0.354114	0.08668	-0.795308	0.00025	-1.6085	1.8993e-10	-1.95769	8.46357e-13
Gm1752	XM_001003685	PREDICTED: Mus musculus gene model 1752, (NCBI), transcript variant 2 (Gm1752), mRNA [XM_001003685]	-0.366671	0.07692	-0.844044	0.00012	-2.17462	3.88993e-14	-1.96562	1.41687e-12
Edem1	NM_138677	Mus musculus ER degradation enhancer, mannosidase alpha-like 1 (Edem1), mRNA [NM_138677]	-0.0844715	0.67906	-0.720992	0.00077	-1.49106	1.28233e-09	-1.97126	5.26292e-13
Mpa2	NM_008620	Mus musculus macrophage activation 2 (Mpa2), mRNA [NM_008620]	3.41266	5.68427e-18	2.75067	2.89828e-12	-1.41269	3.29719e-08	-1.97353	1.29837e-11
Greb1	NM_015764	Mus musculus gene regulated by estrogen in breast cancer protein (Greb1), mRNA [NM_015764]	0.0191183	0.92548	-0.5606	0.00792	-1.46733	2.28183e-09	-1.98547	6.64136e-13
Slc30a2	AK031425	Mus musculus 13 days embryo male testis cDNA, RIKEN full-length enriched library, clone:6030430C21 product:ZINC TRANSPORTER 2 (ZNT-2) homolog [Rattus norvegicus], full insert sequence [AK031425]	0.860979	8e-05	0.541842	0.00986	-1.7229	2.53841e-11	-2.00104	3.38924e-13
Ccdc80	NM_026439	Mus musculus coiled-coil domain containing 80 (Ccdc80), mRNA [NM_026439]	-0.0300004	0.88312	-0.462118	0.02655	-1.67729	5.37817e-11	-2.03724	2.00171e-13
Clic5	NM_172621	Mus musculus chloride intracellular channel 5 (Clic5), mRNA [NM_172621]	-0.0120971	0.95278	-0.495125	0.01802	-1.69185	4.63929e-11	-2.03807	2.36789e-13
Defb1	NM_007843	Mus musculus defensin beta 1 (Defb1), mRNA [NM_007843]	-0.305574	0.13783	-0.144696	0.47914	-2.19661	2.19092e-14	-2.0508	1.64635e-13
Apoa5	NM_080434	Mus musculus apolipoprotein A-V (Apoa5), mRNA [NM_080434]	-0.647219	0.00252	-0.764126	0.00048	-2.3474	9.52993e-15	-2.05128	1.48755e-12
Sp5	NM_022435	Mus musculus trans-acting transcription factor 5 (Sp5), mRNA [NM_022435]	0.411556	0.04729	0.0560563	0.7836	-1.62919	1.20233e-10	-2.05236	1.61551e-13
Hsf1	Z49206	M,musculus mRNA for heat shock factor 1-alpha, [Z49206]	0.198922	0.33149	-0.175403	0.39141	-1.71189	3.0374e-11	-2.07036	1.24652e-13
Tieg3	NM_178357	Mus musculus TGFB inducible early growth response 3 (Tieg3), mRNA [NM_178357]	0.16061	0.43239	-0.179694	0.38015	-1.58996	2.43259e-10	-2.08773	1.03253e-13
Mcoln2	NM_026656	Mus musculus mucolipin 2 (Mcoln2), transcript variant 1, mRNA [NM_026656]	0.618154	0.00351	-0.101366	0.61991	-1.31707	2.81948e-08	-2.10092	8.53601e-14
Il17rd	BC066804	Mus musculus interleukin 17 receptor D, mRNA (cDNA clone IMAGE:30091051), [BC066804]	0.232808	0.25641	-0.054677	0.78876	-1.69731	3.86548e-11	-2.10793	7.35505e-14
Oog4	NM_173773	Mus musculus oogenesin 4 (Oog4), mRNA [NM_173773]	0.174994	0.39249	-0.222431	0.27801	-1.75843	1.42503e-11	-2.13568	5.00632e-14
Pgm2l1	NM_027629	Mus musculus phosphoglucomutase 2-like 1 (Pgm2l1), mRNA [NM_027629]	0.223756	0.27525	0.164928	0.42037	-2.02673	2.38359e-13	-2.14248	4.81528e-14
Olfr656	NM_147075	Mus musculus olfactory receptor 656 (Olfr656), mRNA [NM_147075]	0.294853	0.152	-0.0298531	0.88382	-1.63048	1.40012e-10	-2.15701	4.92613e-14
Pyy	NM_145435	Mus musculus peptide YY (Pyy), mRNA [NM_145435]	0.189249	0.35537	-0.182802	0.37191	-1.77601	1.08758e-11	-2.16288	3.51105e-14
Prdx6-rs2	XM_001000802	PREDICTED: Mus musculus peroxiredoxin 6, related sequence 2 (Prdx6-rs2), mRNA [XM_001000802]	-0.015768	0.93839	-0.295163	0.15152	-1.98467	4.3045e-13	-2.17586	2.89575e-14
Atp12a	NM_138652	Mus musculus ATPase, H+/K+ transporting, nongastric, alpha polypeptide (Atp12a), mRNA [NM_138652]	0.151768	0.45799	-0.458505	0.02771	-1.90655	1.39245e-12	-2.17821	2.81368e-14
Lcp2	NM_010696	Mus musculus lymphocyte cytosolic protein 2 (Lcp2), mRNA [NM_010696]	0.173882	0.39692	-0.466337	0.0269	-1.57106	5.23416e-10	-2.18896	7.57245e-14
Plin	NM_175640	Mus musculus perilipin (Plin), mRNA [NM_175640]	0.484973	0.02798	-0.112646	0.63904	-1.5652	1.35697e-08	-2.20443	1.5256e-10
Slc9a9	NM_177909	Mus musculus solute carrier family 9 (sodium/hydrogen exchanger), isoform 9 (Slc9a9), mRNA [NM_177909]	-0.178812	0.38541	-1.05011	4.63392e-06	-1.51631	2.45173e-09	-2.2105	8.57229e-14
Il24	NM_053095	Mus musculus interleukin 24 (Il24), mRNA [NM_053095]	0.103316	0.61932	-0.21322	0.34632	-1.60266	5.03146e-07	-2.22317	7.25252e-10
Chst10	NM_145142	Mus musculus carbohydrate sulfotransferase 10 (Chst10), mRNA [NM_145142]	-0.114223	0.57631	-0.0552765	0.78668	-2.21652	1.78041e-14	-2.22654	1.81763e-14
Acot5	NM_145444	Mus musculus acyl-CoA thioesterase 5 (Acot5), mRNA [NM_145444]	-0.485418	0.02056	-0.58762	0.00574	-2.28955	1.08765e-14	-2.23155	5.28575e-14
Tgm4	NM_177911	Mus musculus transglutaminase 4 (prostate) (Tgm4), mRNA [NM_177911]	0.11921	0.55958	-0.365407	0.07715	-2.05116	1.63768e-13	-2.26174	9.32334e-15
Pms1	AK045010	Mus musculus 9,5 days embryo parthenogenote cDNA, RIKEN full-length enriched library, clone:B130019E04 product:Similar to POSTMEIOTIC segregation increased, full insert sequence [AK045010]	0.356482	0.08462	-0.0521319	0.79899	-1.70341	6.41957e-11	-2.26569	1.7072e-14
Mme	NM_008604	Mus musculus membrane metallo endopeptidase (Mme), mRNA [NM_008604]	0.0016005	0.99372	-0.952797	2e-05	-1.5365	5.86496e-10	-2.27683	7.78939e-15
Otog	NM_013624	Mus musculus otogelin (Otog), mRNA [NM_013624]	0.135758	0.5067	-0.182459	0.37338	-1.85225	3.91066e-12	-2.27879	9.92862e-15
Mcm10	NM_027290	Mus musculus minichromosome maintenance deficient 10 (S, cerevisiae) (Mcm10), mRNA [NM_027290]	0.135535	0.50751	-0.918251	3e-05	-1.14998	6.09432e-07	-2.27942	8.54182e-15
Oxnad1	NM_145460	Mus musculus oxidoreductase NAD-binding domain containing 1 (Oxnad1), mRNA [NM_145460]	-0.0115443	0.95487	-0.76048	0.00042	-1.70943	3.16513e-11	-2.28412	7.00575e-15
Mt1	NM_013602	Mus musculus metallothionein 1 (Mt1), mRNA [NM_013602]	-0.162154	0.32047	-0.440126	0.00701	-1.97347	1.18203e-33	-2.2868	1.4013e-44
Defcr-rs1	NM_007844	Mus musculus defensin related sequence cryptdin peptide (paneth cells) (Defcr-rs1), mRNA [NM_007844]	0.45689	0.02826	-0.385017	0.06306	-2.106	8.09215e-14	-2.28891	6.92437e-15
Proc	NM_008934	Mus musculus protein C (Proc), mRNA [NM_008934]	0.0690422	0.73518	-0.739372	0.00058	-1.39407	7.13246e-09	-2.29569	6.16703e-15
Ppm1e	NM_177167	Mus musculus protein phosphatase 1E (PP2C domain containing) (Ppm1e), mRNA [NM_177167]	0.0121109	0.95271	-0.553172	0.00858	-1.66337	7.41998e-11	-2.32453	5.17687e-15
Syngr4	NM_021482	Mus musculus synaptogyrin 4 (Syngr4), mRNA [NM_021482]	-0.116583	0.57171	-0.444105	0.03628	-1.90228	6.39905e-12	-2.32981	3.41069e-14
Derl3	NM_024440	Mus musculus Der1-like domain family, member 3 (Derl3), mRNA [NM_024440]	-0.0075941	0.97028	-0.71189	0.00089	-1.66118	7.03429e-11	-2.34703	3.1823e-15
Rab9b	NM_176971	Mus musculus RAB9B, member RAS oncogene family (Rab9b), mRNA [NM_176971]	0.403791	0.05185	-0.391721	0.06005	-1.59889	2.63907e-10	-2.40408	2.65194e-15
Gramd3	AK164050	Mus musculus 7 days embryo whole body cDNA, RIKEN full-length enriched library, clone:C430035P09 product:Hypothetical protein FLJ21313 (HCV NS3-transactivated protein 2) homolog [Homo sapiens], full insert sequence, [AK164050]	0.00580238	0.97731	-0.589594	0.00521	-1.89464	1.6743e-12	-2.41035	1.48474e-15
Slco1a6	NM_023718	Mus musculus solute carrier organic anion transporter family, member 1a6 (Slco1a6), mRNA [NM_023718]	-0.0760066	0.71127	0.206931	0.31696	-2.60051	2.84869e-16	-2.43479	1.21216e-14
Tmem116	NM_029912	Mus musculus transmembrane protein 116 (Tmem116), mRNA [NM_029912]	0.217057	0.33142	-0.46558	0.064	-1.48552	3.39909e-07	-2.45617	1.70837e-10
Ms4a1	M62541	Mouse CD20 cell surface protein mRNA, complete cds, [M62541]	0.840467	0.00014	0.335746	0.1212	-1.65676	2.92965e-10	-2.47073	5.29469e-15
Vsig2	NM_020518	Mus musculus V-set and immunoglobulin domain containing 2 (Vsig2), mRNA [NM_020518]	-0.106125	0.60566	-1.03587	8.68754e-06	-1.64426	2.53053e-09	-2.48981	2.80578e-14
AK047573	AK047573	Mus musculus 10 days neonate cerebellum cDNA, RIKEN full-length enriched library, clone:B930092A07 product:unclassifiable, full insert sequence, [AK047573]	0.377757	0.06792	-0.0574217	0.77847	-2.05505	1.56318e-13	-2.49753	5.43889e-16
Ms4a5	NM_183190	Mus musculus membrane-spanning 4-domains, subfamily A, member 5 (Ms4a5), mRNA [NM_183190]	1.66086	7.06518e-11	0.111619	0.5848	-1.13781	6.81261e-07	-2.51598	4.35042e-16
Mt2	NM_008630	Mus musculus metallothionein 2 (Mt2), mRNA [NM_008630]	-0.0495316	0.80822	-0.269304	0.19005	-2.2776	7.60754e-15	-2.5245	3.95233e-16
Olfr1148	NM_001011519	Mus musculus olfactory receptor 1148 (Olfr1148), mRNA [NM_001011519]	0.0265876	0.90697	-0.505902	0.08423	-2.74914	3.00212e-10	-2.54582	8.99748e-09
Asgr2	NM_007493	Mus musculus asialoglycoprotein receptor 2 (Asgr2), mRNA [NM_007493]	0.289303	0.15991	-0.0608186	0.76608	-2.16903	3.40996e-14	-2.55326	3.44275e-16
Xlr4b	NM_021365	Mus musculus X-linked lymphocyte-regulated 4B (Xlr4b), mRNA [NM_021365]	0.539283	0.01218	0.644862	0.00319	-2.45269	2.98691e-15	-2.55631	4.95726e-14
Cidec	NM_178373	Mus musculus cell death-inducing DFFA-like effector c (Cidec), mRNA [NM_178373]	0.575506	0.00641	0.0786508	0.70235	-1.87313	2.9858e-12	-2.56841	4.03664e-16
Ceacam2	NM_007543	Mus musculus CEA-related cell adhesion molecule 2 (Ceacam2), mRNA [NM_007543]	-0.0265136	0.8981	-0.710425	0.0015	-2.34395	1.88502e-13	-2.68566	4.06858e-15
Art2a	NM_007490	Mus musculus ADP-ribosyltransferase 2a (Art2a), mRNA [NM_007490]	0.280006	0.19741	0.064938	0.77727	-2.65199	9.74069e-14	-2.71369	1.32448e-12
Klb	NM_031180	Mus musculus klotho beta (Klb), mRNA [NM_031180]	0.682492	0.00151	0.79278	0.00029	-2.77083	5.06221e-17	-2.72385	3.94043e-16
Acvr1c	NM_001033369	Mus musculus activin A receptor, type IC (Acvr1c), mRNA [NM_001033369]	0.0990528	0.63051	-0.478788	0.02644	-2.01048	3.53182e-12	-2.75536	4.43838e-16
Defcr20	NM_183268	Mus musculus defensin related cryptdin 20 (Defcr20), mRNA [NM_183268]	1.02076	5.53574e-06	-0.146851	0.47893	-1.18131	4.19987e-07	-2.78359	3.924e-17
Lrrc50	NM_026648	Mus musculus leucine rich repeat containing 50 (Lrrc50), mRNA [NM_026648]	-0.24006	0.25087	-0.933408	5e-05	-1.94503	2.49105e-11	-2.79676	7.95776e-15
Slc18a1	NM_153054	Mus musculus solute carrier family 18 (vesicular monoamine), member 1 (Slc18a1), mRNA [NM_153054]	-0.0137857	0.94615	-0.398703	0.05439	-2.54582	3.12751e-16	-2.79746	2.38248e-17
Defb50	NM_199067	Mus musculus defensin beta 50 (Defb50), mRNA [NM_199067]	0.2108	0.30366	0.0619697	0.76143	-2.71009	5.54151e-17	-2.92303	7.49635e-18
Ptprt	NM_021464	Mus musculus protein tyrosine phosphatase, receptor type, T (Ptprt), mRNA [NM_021464]	-0.527263	0.01402	-0.642302	0.00399	-2.05128	6.46518e-12	-2.92445	1.94711e-14
Ubd	NM_023137	Mus musculus ubiquitin D (Ubd), mRNA [NM_023137]	4.51766	1.29098e-21	3.09909	1.09652e-16	-1.15383	7.60976e-07	-3.05433	2.71345e-18
Prdx6	NM_007453	Mus musculus peroxiredoxin 6 (Prdx6), mRNA [NM_007453]	0.28327	0.16847	-0.837635	0.00012	-1.87012	2.63412e-12	-3.07315	2.30368e-18
Atp13a4	NM_172613	Mus musculus ATPase type 13A4 (Atp13a4), mRNA [NM_172613]	0.376479	0.07022	-0.310432	0.13924	-2.49338	1.51821e-15	-3.14165	5.08665e-18
F2	NM_010168	Mus musculus coagulation factor II (F2), mRNA [NM_010168]	0.386447	0.08687	-0.462416	0.10975	-2.73428	9.49138e-08	-3.14267	9.65941e-11
Man1a	NM_008548	Mus musculus mannosidase 1, alpha (Man1a), mRNA [NM_008548]	0.0612647	0.76406	-1.025	5.01722e-06	-2.78101	2.78994e-17	-3.1939	8.55877e-19
Defcr3	NM_007850	Mus musculus defensin related cryptdin 3 (Defcr3), mRNA [NM_007850]	0.782375	0.0003	-0.344483	0.09905	-2.2105	3.442e-14	-3.3979	3.34418e-19
Wfdc3	XM_355365	PREDICTED: Mus musculus WAP four-disulfide core domain 3 (Wfdc3), mRNA [XM_355365]	1.1018	1.29202e-06	-0.434539	0.03656	-2.18488	2.56315e-14	-3.52036	9.5466e-20
Bank1	NM_001033350	Mus musculus B-cell scaffold protein with ankyrin repeats 1 (Bank1), mRNA [NM_001033350]	0.42191	0.0426	0.345078	0.09654	-3.3687	3.41724e-19	-3.55775	1.86239e-19
Pbsn	NM_017471	Mus musculus probasin (Pbsn), mRNA [NM_017471]	-0.221253	0.28052	-0.520542	0.01296	-3.27942	4.54254e-19	-3.57553	6.90633e-20
Itlna	NM_010584	Mus musculus intelectin a (Itlna), mRNA [NM_010584]	-0.637895	0.00718	-0.359175	0.12644	-3.19232	2.74629e-14	-3.58467	2.02286e-11
Slc30a10	NM_001033286	Mus musculus solute carrier family 30, member 10 (Slc30a10), mRNA [NM_001033286]	-0.289334	0.16225	0.645785	0.00248	-3.99977	1.02364e-20	-3.60718	1.14148e-18
Iigp1	NM_021792	Mus musculus interferon inducible GTPase 1 (Iigp1), mRNA [NM_021792]	6.16694	6.22799e-23	4.07811	6.56025e-21	-1.27579	5.85364e-08	-3.63361	5.00029e-20
Syt10	NM_018803	Mus musculus synaptotagmin X (Syt10), mRNA [NM_018803]	-0.299258	0.15717	-0.615795	0.00654	-3.56371	5.63326e-17	-3.75419	7.84693e-16
NAP113200-1		Unknown	-0.0844715	0.67921	-0.444184	0.03295	-3.17566	1.13007e-18	-3.90228	1.68247e-20
Cxcl9	NM_008599	Mus musculus chemokine (C-X-C motif) ligand 9 (Cxcl9), mRNA [NM_008599]	5.45116	1.66219e-22	5.44523	7.03741e-22	-2.82266	2.56188e-17	-3.91942	1.38118e-20
Cyp2j13	NM_145548	Mus musculus cytochrome P450, family 2, subfamily j, polypeptide 13 (Cyp2j13), mRNA [NM_145548]	-0.66326	0.00213	0.357833	0.08826	-5.15483	5.90766e-22	-4.22082	1.63289e-16
Slc7a12	NM_080852	Mus musculus solute carrier family 7 (cationic amino acid transporter, y+ system), member 12 (Slc7a12), mRNA [NM_080852]	0.104712	0.63191	-1.10752	0.00016	-3.26022	1.09717e-07	-4.3626	5.62234e-11
Smgc	NM_198927	Mus musculus submandibular gland protein C (Smgc), mRNA [NM_198927]	-0.550803	0.00886	0.447188	0.032	-4.72662	7.88758e-22	-4.45799	3.66079e-21
Cckar	NM_009827	Mus musculus cholecystokinin A receptor (Cckar), mRNA [NM_009827]	-0.000346288	0.99867	-0.462694	0.02661	-4.16696	5.11201e-21	-4.54658	1.56163e-21
Ifng	NM_008337	Mus musculus interferon gamma (Ifng), mRNA [NM_008337]	5.60827	9.43462e-22	2.06931	0.01131	-1.32503	0.00252	-4.54692	8.64671e-20
Depdc5	NM_177786	Mus musculus DEP domain containing 5 (Depdc5), mRNA [NM_177786]	0.212283	0.33183	-1.42523	1.23378e-06	-2.39411	6.19207e-07	-4.83815	7.58305e-15
Msmb	NM_020597	Mus musculus beta-microseminoprotein (Msmb), mRNA [NM_020597]	1.4977	1.1408e-09	0.664701	0.00179	-4.47489	1.41873e-21	-5.07048	3.07021e-22
Indo	NM_008324	Mus musculus indoleamine-pyrrole 2,3 dioxygenase (Indo), mRNA [NM_008324]	7.93508	2.30867e-23	6.30197	1.52325e-22	-3.06238	3.04146e-18	-5.88769	8.46634e-23
Defcr23	NM_001012307	Mus musculus defensin-related cryptdin 23 (Defcr23), mRNA [NM_001012307]	1.50985	2.36629e-09	0.375712	0.21942	-3.86733	9.62456e-13	-6.07826	1.00758e-20
