# Supplementary material for: Liver X Receptors Protect from Development of Prostatic Intra-Epithelial Neoplasia in Mice
Source: PLoS Genet. 2013 May 9;9(5):e1003483. doi: 10.1371/journal.pgen.1003483 (PMC3649972; doi:10.1371/journal.pgen.1003483)
Supplement: Dataset S3 — Table of Gene Categories Enrichment of the 463 Genes Unveiled by Venn Analysis Using Ingenuity Pathway Analysis. (XLS) [file pgen.1003483.s003.xls]

## Sheet: Sheet0
© 2000-2010 Ingenuity Systems, Inc. All rights reserved.
Category	Function	Function Annotation	p-value	Molecules	# Molecules
Organismal Injury and Abnormalities	edema	edema of organ	2,24E-08	AHR, ITGB6, KLF2, PLA2G4A, PLAT, PLAU, PROC, SELP, SPHK1, TAC1, TGFBR2	11
Organismal Injury and Abnormalities	edema	edema	8,44E-05	AHR, C1R, CA2, GJA1, IFNG, ITGB6, KLF2, PLA2G4A, PLAT, PLAU, PROC, SELP, SPHK1, TAC1, TGFBR2	15
Organismal Injury and Abnormalities	edema	edema of lung	6,39E-04	AHR, ITGB6, PLA2G4A, PLAU, SPHK1	5
Organismal Injury and Abnormalities	bleeding	bleeding	9,72E-06	EDNRA, ESR1, ESR2, F2, F13A1, GABRG1, LCP2, MT1E, MT1F, MYL1, PLA2G4A, PLAT, PRDX6, PROC, S100A9, SELP, SLC23A1, SPHK1, TGFBR2	19
Organismal Injury and Abnormalities	bleeding	bleeding of organ	8,34E-05	F13A1, MT1E, MT1F, PLAT, S100A9, SELP, SPHK1	7
Organismal Injury and Abnormalities	bleeding	bleeding of liver	5,21E-03	MT1E, MT1F	2
Organismal Injury and Abnormalities	bleeding	bleeding of tumor	8,52E-03	ESR1, SELP	2
Organismal Injury and Abnormalities	fibrosis	fibrosis of mice	3,34E-05	AHR, BID, BMP7, IFNG, PLA2G4A, PLAU, PROC, S1PR2, TGFBR2, TLR4	10
Organismal Injury and Abnormalities	fibrosis	fibrosis of atherosclerotic lesion	2,66E-03	TGFBR2, THBS1	2
Organismal Injury and Abnormalities	organismal abnormalities	organismal abnormalities of mice	6,30E-05	AHR, BID, BMP7, CALCB (includes EG:797), ICOSLG, IFNG, MME, PLA2G4A, PLAU, PROC, S100A9, S1PR2, SELP, TAC1, TGFBR2, TLR4	16
Organismal Injury and Abnormalities	organismal abnormalities	organismal abnormalities of organ	1,84E-03	AHR, BID, IFNG, ITGB6, KLF2, MS4A1, PLA2G4A, PLAT, PLAU, PROC, SELP, SPHK1, TAC1, TGFBR2	14
Organismal Injury and Abnormalities	organismal abnormalities	organismal abnormalities of lung	2,51E-03	AHR, BID, ITGB6, PLA2G4A, PLAU, SPHK1, TGFBR2	7
Organismal Injury and Abnormalities	injury	injury of organ	1,86E-04	AHR, BMP7, F2, IFNG, INHBA, ITGB6, PLA2G4A, PLAT, PLAUR, PROC, SELP, TAC1, TLR4	13
Organismal Injury and Abnormalities	injury	injury of lung	2,16E-03	AHR, PLA2G4A, PLAUR, SELP, TAC1, TLR4	6
Organismal Injury and Abnormalities	injury	injury of kidney	4,55E-03	BMP7, ITGB6, PLAT, PROC	4
Organismal Injury and Abnormalities	hepatic fibrosis	hepatic fibrosis of mice	3,31E-04	AHR, BMP7, S1PR2, TLR4	4
Organismal Injury and Abnormalities	hepatic fibrosis	hepatic fibrosis	3,27E-03	AHR, BMP7, IFNG, S1PR2, TLR4	5
Organismal Injury and Abnormalities	damage	damage of organ	3,80E-04	AHR, BMP7, F2, HSF1, IFNG, INHBA, ITGB6, MT1E, MT1F, PLA2G4A, PLAT, PLAU, PLAUR, PROC, SELP, TAC1, TLR4	17
Organismal Injury and Abnormalities	damage	damage of lung	1,24E-03	AHR, IFNG, PLA2G4A, PLAUR, SELP, TAC1, TLR4	7
Organismal Injury and Abnormalities	degradation	degradation of fibrin clot	9,05E-04	PLAT, PLAU	2
Organismal Injury and Abnormalities	formation	formation of renal lesion	9,05E-04	MT1E, MT1F	2
Organismal Injury and Abnormalities	formation	formation of lesion	1,01E-03	HSP90B1, IFNG, IL18R1, ITGB6, LDLR, MT1E, MT1F, NKX3-1, TLR4	9
Organismal Injury and Abnormalities	formation	formation of ulcer	5,21E-03	IFNG, ITGB6	2
Organismal Injury and Abnormalities	pain	pain	2,12E-03	CA2, CALCB (includes EG:797), CD14, DNAJC10, EDNRA, ESR1, ESR2, F2, FRAT2, GABRG1, GAD2, KCNK3, PDE3A, PLAT, SLC18A1, TAC1	16
Organismal Injury and Abnormalities	immobility	immobility of rats	2,66E-03	INHBA, INHBB	2
Organismal Injury and Abnormalities	blood clot	blood clot	3,72E-03	CAPN1, IFNG, PLAT, PLAU, PROC, SELP	6
Organismal Injury and Abnormalities	development	development of blister	5,21E-03	PLAU, PLAUR	2
Organismal Injury and Abnormalities	plasmacytosis	plasmacytosis	5,21E-03	ESR1, ICOSLG	2
Organismal Injury and Abnormalities	endotoxin shock response	endotoxin shock response of mice	7,16E-03	AHR, CD14, IFNG, TLR4	4
Cancer	cancer	cancer	4,64E-08	ABP1, AGR2, AHR, ANLN, ANPEP, ANXA9, APOA5, BCL11A, BMP7, C1R, CA2, CAPG, CASP7, CCL21, CCND2, CD14, CD28, CDH11, CDKN2B, CEBPD, CHRDL2, CLIC5, COLEC12, CRABP1, CRYAB, CTGF, CXCL9, CXCL13, CXCL16, CYP2A6, CYP2B9, CYP2B13, CYR61, DACH1, DEFB1, EDNRA, ESR1, ESR2, F2, FGL1, FOS, GABRG1, GAD2, GALNT3, GJA1, GPI, GREB1, GSTO1, GSTT1, HDAC9 (includes EG:9734), HLA-A, HOXB2, HOXB6, HPGD, HS3ST3A1, HSP90…	137
Cancer	tumorigenesis	tumorigenesis	7,96E-08	ABP1, AGR2, AHR, ANLN, ANPEP, ANXA9, APOA5, BCL11A, BMP7, C1R, CA2, CAPG, CASP7, CCL21, CCND2, CD14, CD28, CDH11, CDKN2B, CEBPD, CHRDL2, CLIC5, COLEC12, CRABP1, CRYAB, CTGF, CXADR, CXCL9, CXCL13, CXCL16, CYP2A6, CYP2B9, CYP2B13, CYR61, DACH1, DEFB1, EDNRA, ESR1, ESR2, F2, FGL1, FOS, GABRG1, GAD2, GALNT3, GJA1, GPI, GREB1, GSTO1, GSTT1, HDAC9 (includes EG:9734), HLA-A, HOXB2, HOXB6, HPGD, HS3ST3A1…	146
Cancer	carcinoma	carcinoma	5,67E-07	AGR2, AHR, ANPEP, ANXA9, BCL11A, BMP7, C1R, CA2, CD14, CDH11, CRABP1, CYP2B9, CYP2B13, CYR61, DACH1, DEFB1, EDNRA, ESR1, ESR2, FGL1, FOS, GABRG1, GAD2, GJA1, GPI, GSTO1, HDAC9 (includes EG:9734), HS3ST3A1, HSP90B1, IDO1, IFNG, INHBA, INHBB, IQGAP2, ITLN1, KDELR1, KLF8, KLK2, LCN2, LTF, MCM10, MGP, MME, MMP3, MSMB, MT1E, MT1F, MYH4, MYH8, NCOA4, PDZK1, PEX11A, PLAT, PLAU, PLAUR, PRLR, RXRG, S100A9…	72
Cancer	tumor	tumor	1,06E-06	AGR2, AHR, ANPEP, ANXA9, BCL11A, BMP7, C1R, CA2, CCL21, CCND2, CD14, CD28, CDH11, CDKN2B, CHRDL2, CRABP1, CRYAB, CTGF, CXCL9, CXCL13, CXCL16, CYP2B9, CYP2B13, CYR61, DACH1, DEFB1, EDNRA, ESR1, ESR2, F2, FGL1, FOS, GABRG1, GAD2, GJA1, GPI, GSTO1, HDAC9 (includes EG:9734), HLA-A, HPGD, HS3ST3A1, HSP90B1, ICOSLG, IDO1, IFNG, IL24, INHBA, INHBB, IQGAP2, ITGB6, ITLN1, KDELR1, KLF8, KLK2, LCN2, LGI1, L…	103
Cancer	malignant tumor	malignant tumor	9,00E-06	AGR2, AHR, ANPEP, ANXA9, BCL11A, BMP7, C1R, CA2, CD14, CDH11, CDKN2B, CRABP1, CXCL9, CXCL13, CYP2B9, CYP2B13, CYR61, DACH1, DEFB1, EDNRA, ESR1, ESR2, FGL1, FOS, GABRG1, GAD2, GJA1, GPI, GSTO1, HDAC9 (includes EG:9734), HS3ST3A1, HSP90B1, IDO1, IFNG, IL24, INHBA, INHBB, IQGAP2, ITLN1, KDELR1, KLF8, KLK2, LCN2, LTF, MCM10, MGP, MME, MMP3, MS4A1, MSMB, MT1E, MT1F, MYH4, MYH8, NCOA4, NEK6, PBK, PDZK1…	79
Cancer	colorectal cancer	colorectal cancer	6,85E-05	ABP1, ANPEP, BMP7, C1R, CA2, CAPG, CCND2, CEBPD, CLIC5, COLEC12, CRABP1, CTGF, ESR2, F2, GJA1, GREB1, GSTT1, HDAC9 (includes EG:9734), HSP90B1, IFNG, INHBA, MAT2A, MCM10, MME, MMP3, MSX1, MT1E, MT1F, NEK6, OSMR, PBK, PLAT, PLAU, PLAUR, QPCT (includes EG:25797), SDF2L1, SLC12A8, SLC27A2, SLC5A3, SLC7A5, SPINK1, TBL2, TGFBR2, TLR4, TMEM97, WARS	46
Cancer	thyroid cancer	thyroid cancer	3,31E-04	CCND2, CRABP1, CXCL16, GALNT3, NCOA4, PRLR, RXRG, S100A11, SERPINF1, SYT12, TGFBR2, THBS1, TMPRSS4	13
Cancer	squamous cell tumor	squamous cell tumor	8,65E-04	BCL11A, FOS, GABRG1, GSTO1, HSP90B1, LCN2, LTF, MMP3, MYH4, MYH8, PDZK1, PEX11A, S100A9, SYNGR1, TGFBR2, THBS1, TIMP4, TNNI2	18
Cancer	mammary tumor	mammary tumor	9,04E-04	AGR2, ANXA9, BMP7, CTGF, DACH1, ESR1, ESR2, KLF8, LCN2, MS4A1, MT1E, MT1F, RXRG, SERPINF1, SLC5A8, SYT17, TGFBR2, TIMP4, TLR7, WNT1	20
Cancer	transformation	transformation of granulosa cells	9,05E-04	ESR1, ESR2	2
Cancer	squamous-cell carcinoma	squamous-cell carcinoma	1,45E-03	BCL11A, GABRG1, GSTO1, HSP90B1, LCN2, LTF, MMP3, MYH4, MYH8, PDZK1, PEX11A, S100A9, SYNGR1, TGFBR2, THBS1, TIMP4, TNNI2	17
Cancer	prolactinoma	prolactinoma	1,99E-03	ESR1, ESR2, PRLR	3
Cancer	adenocarcinoma	adenocarcinoma	2,55E-03	AHR, ANPEP, CD14, CRABP1, EDNRA, ESR1, FGL1, GJA1, GPI, INHBA, INHBB, ITLN1, KDELR1, LCN2, MGP, NCOA4, PRLR, RXRG, S100A11, SYT12, TGFBR2, THBS1, WNT1	23
Cancer	pituitary gland adenoma	pituitary gland adenoma	3,23E-03	ESR1, ESR2, MMP3, PRLR	4
Cancer	breast cancer	breast cancer	4,22E-03	AGR2, ANXA9, BMP7, CASP7, CEBPD, CTGF, CXCL9, CYR61, DACH1, EDNRA, ESR1, ESR2, FOS, GREB1, HDAC9 (includes EG:9734), HOXB6, HSP90B1, ITGB6, KLF8, KLF11, LCN2, LYVE1, MS4A1, MT1E, MT1F, NEK6, PKHD1, PTPRT, RELN, RGS2, RXRG, SERPINF1, SLC5A8, SYT17, TGFBR2, THBS1, TIMP4, TLR7, WNT1	39
Cancer	ovarian cancer	ovarian cancer	4,58E-03	ABP1, AGR2, BMP7, CXCL16, DACH1, ESR1, ESR2, FOS, HDAC9 (includes EG:9734), HOXB2, HOXB6, HSP90B1, IDO1, INHBA, ITLN1, LCN2, MGP, MMP3, MSX1, PLAUR, PRLR, TGFBR2	22
Cancer	metastasis	metastasis	5,09E-03	AHR, CCND2, CD28, EDNRA, ESR1, ESR2, HDAC9 (includes EG:9734), HSP90B1, ICOSLG, LCN2, MMP3, MS4A1, PLAU, PLAUR, TGFBR2, THBS1	16
Cancer	fibroma	fibroma	5,21E-03	ESR1, ESR2	2
Cancer	hyperproliferation	hyperproliferation of hair follicle	5,21E-03	AHR, WNT1	2
Cancer	growth	growth of tumor	5,36E-03	AHR, CCL21, IFNG, IL24, INHBB, ITGB6, MMP3, PLAU, SELP, THBS1, TIMP4, WNT1	12
Cancer	benign tumor	benign tumor	7,48E-03	AHR, CHRDL2, CTGF, CYR61, EDNRA, ESR1, ESR2, FOS, GSTO1, LCN2, LHX6, LTF, MFAP3L, MMP3, MYH4, MYH8, MYH10, NOV, PLAU, PLAUR, PRDX6, PRLR, S100A9, S100A11, SLC5A3, TGFBR2, THBS1, TLR7, TNNI2	29
Cancer	hyperplasia	hyperplasia of organ	8,22E-03	AHR, CCND2, ESR1, ESR2, WNT1	5
Cancer	papillary thyroid carcinoma	papillary thyroid carcinoma	8,42E-03	CRABP1, NCOA4, S100A11, SYT12, TGFBR2, THBS1	6
Cancer	bleeding	bleeding of tumor	8,52E-03	ESR1, SELP	2
Cancer	prolymphocytic leukemia	prolymphocytic leukemia	8,52E-03	CXCL13, MS4A1	2
Cancer	disease	disease of tumor	8,69E-03	AHR, CD28, CRYAB, ESR1, FOS, ICOSLG, IFNG, MMP3, SELP, TGFBR2, THBS1	11
Cancer	liver cancer	liver cancer	8,90E-03	AHR, APOA5, CA2, CDKN2B, CYP2B9, CYP2B13, ESR1, ESR2, FGL1, GSTO1, GSTT1, HDAC9 (includes EG:9734), IQGAP2, PLAU, PLAUR, SLC22A1, TGFBR2	17
Neurological Disease	disease	disease of brain	2,08E-07	CCL21, ESR1, ESR2, HSF1, IFNG, MT1E, MT1F, MYH10, PLAT, PROC, SREBF2	11
Neurological Disease	neurological disorder	neurological disorder of brain	6,10E-07	CCL21, HSF1, IFNG, MT1E, MT1F, MYH10, PLAT, SREBF2	8
Neurological Disease	encephalopathy	encephalopathy	1,01E-03	CA2, CD28, CITED2, EDNRA, ESR1, ESR2, F2, GABRG1, GAD2, HDC, IDO1, IFNG, IL18R1, LDLR, LGI1, MS4A1, MYL1, PDE3A, PLAT, PPP3CC, PROC, RELN, SLC6A6, SPHK1, TAC1, TLR4	26
Neurological Disease	neuropathy	neuropathy of brain	2,66E-03	MT1E, MT1F	2
Neurological Disease	hydrocephalus	hydrocephalus of brain	5,21E-03	HSF1, MYH10	2
Neurological Disease	encephalitis	encephalitis	6,58E-03	CD28, ESR1, ESR2, HDC, IDO1, IFNG, IL18R1, MS4A1, PLAT, PPP3CC, TLR4	11
Neurological Disease	polyneuropathy	polyneuropathy	7,16E-03	CA2, LCN2, MS4A1, PDE3A	4
Neurological Disease	Rasmussen's encephalitis	Rasmussen's encephalitis	8,52E-03	MS4A1, PPP3CC	2
Respiratory Disease	respiratory disorder	respiratory disorder	3,40E-07	ANPEP, AZGP1, BID, CA2, CCL21, CD14, CDH11, CEBPD, CITED2, CYSLTR1, DNAI1, EDNRA, ESR2, F2, GABRG1, GAD2, GSDMA, GSTO1, HSP90B1, IFNG, IGJ, ITGB6, KCNN4, LCN2, LDLR, LTF, MB, MGP, MS4A1, MX2, PDE3A, PDIA3, PLA2G4A, PLAT, PLAU, PPP3CC, PRDX6, PROC, RASGRP4, S100A9, SLC5A3, SPHK1, ST6GAL1, TGFBR2, TLR4	45
Respiratory Disease	respiratory disorder	respiratory disorder of mice	5,11E-03	BID, CCL21, CD14, IFNG, ITGB6, LDLR, MX2, PLA2G4A, PLAT, SLC5A3, TGFBR2, TLR4	12
Respiratory Disease	pneumonitis	pneumonitis	5,10E-04	CD14, CDH11, EDNRA, IFNG, LDLR, MS4A1, MX2, PDIA3, PLA2G4A, PPP3CC, PRDX6	11
Respiratory Disease	pneumonitis	pneumonitis of mice	6,20E-03	IFNG, LDLR, MX2, PLA2G4A	4
Respiratory Disease	edema	edema of lung	6,39E-04	AHR, ITGB6, PLA2G4A, PLAU, SPHK1	5
Respiratory Disease	pulmonary embolism	pulmonary embolism	8,49E-04	F2, MB, PLAT, PROC	4
Respiratory Disease	damage	damage of lung	1,24E-03	AHR, IFNG, PLA2G4A, PLAUR, SELP, TAC1, TLR4	7
Respiratory Disease	immunological disorder	immunological disorder of airway	1,41E-03	CXCL9, IFNG, ITGB6, TLR4	4
Respiratory Disease	injury	injury of lung	2,16E-03	AHR, PLA2G4A, PLAUR, SELP, TAC1, TLR4	6
Respiratory Disease	organismal abnormalities	organismal abnormalities of lung	2,51E-03	AHR, BID, ITGB6, PLA2G4A, PLAU, SPHK1, TGFBR2	7
Respiratory Disease	sarcoidosis	sarcoidosis	2,68E-03	CD14, EDNRA, IFNG, MS4A1	4
Respiratory Disease	hypoxia	hypoxia	5,31E-03	CITED2, EDNRA, ESR2, HSP90B1, MB, PLAT, PLAU, TGFBR2	8
Respiratory Disease	eosinophilia	eosinophilia of airway	7,70E-03	CXCL9, IFNG, ITGB6	3
Cellular Growth and Proliferation	proliferation	proliferation of eukaryotic cells	1,40E-06	ACVR1C, AHR, APOBEC1, ART2A, B4GALT6, BID, BMP7, BTC, CALCB (includes EG:797), CCL21, CCND2, CD14, CD28, CD244, CDKN2B, CEBPD, CITED2, COL14A1, CRYAB, CTGF, CXADR, CXCL9, CXCL16, CYR61, CYSLTR1, DEFB1, EDNRA, ELF5, ESR1, ESR2, F2, FOS, GAD2, GJA1, GNE, GPER, GPI, HHEX, HOXB7, HOXB9, HPGD, ICOSLG, IDO1, IFNG, IL24, INHBA, KCNN4, KLF2, KLK2, LCN2, LCP2, MGP, MMP3, MS4A1, MYB (includes EG:4602), NKX…	83
Cellular Growth and Proliferation	proliferation	proliferation of normal cells	1,72E-06	AHR, APOBEC1, ART2A, B4GALT6, BMP7, BTC, CALCB (includes EG:797), CCL21, CCND2, CD14, CD28, CD244, CDKN2B, CEBPD, CITED2, COL14A1, CRYAB, CTGF, CXADR, CXCL9, CXCL16, CYSLTR1, EDNRA, ELF5, ESR1, ESR2, F2, FOS, GAD2, GJA1, GPI, HOXB7, ICOSLG, IDO1, IFNG, IL24, INHBA, KCNN4, KLF2, KLK2, LCN2, LCP2, MGP, MMP3, MS4A1, MYB (includes EG:4602), NKX2-6, NKX3-1, PLAT, PLAU, PLAUR, PRLR, PROC, PRPF19, RGS2,…	66
Cellular Growth and Proliferation	proliferation	proliferation of cells	4,60E-06	ACVR1C, AHR, APOBEC1, ART2A, B4GALT6, BID, BMP7, BTC, CALCB (includes EG:797), CAPN1, CCL21, CCND2, CD14, CD28, CD244, CDKN2B, CEBPD, CITED1, CITED2, COL14A1, CRYAB, CTGF, CTH, CXADR, CXCL9, CXCL16, CYR61, CYSLTR1, DEFB1, EDNRA, ELF5, ESR1, ESR2, F2, FOS, GAD2, GJA1, GNE, GPER, GPI, GPNMB, HHEX, HOXB7, HOXB9, HPGD, HSF1, ICOSLG, IDO1, IFNG, IL24, INHBA, KCNN4, KLF2, KLF11, KLK2, LCN2, LCP2, LGI1,…	99
Cellular Growth and Proliferation	proliferation	proliferation of fibroblasts	6,78E-05	AHR, BTC, CCND2, CDKN2B, CITED2, COL14A1, ESR1, F2, FOS, GJA1, GPI, IL24, SPHK1, TAC1, TGFBR2	15
Cellular Growth and Proliferation	proliferation	proliferation of cell lines	4,10E-04	ACVR1C, AHR, BID, BMP7, CALCB (includes EG:797), CCND2, CD28, CDKN2B, CTGF, CYR61, CYSLTR1, DEFB1, ESR1, ESR2, GJA1, GNE, GPER, HHEX, HOXB9, HPGD, IFNG, IL24, INHBA, KLF2, LCN2, MYB (includes EG:4602), NKX3-1, NOV, PBK, PLA2G4A, PLAU, PLAUR, PRLR, PRPF19, RASGRP4, S100A9, S1PR2, SERPINF1, SPHK1, TGFBR2, THBS1, TPMT, WNT1	43
Cellular Growth and Proliferation	proliferation	proliferation of connective tissue cells	6,00E-04	AHR, BTC, CCND2, CDKN2B, CITED2, COL14A1, CTGF, ESR1, F2, FOS, GJA1, GPI, IFNG, IL24, INHBA, SPHK1, TAC1, TGFBR2	18
Cellular Growth and Proliferation	proliferation	proliferation of muscle cells	1,38E-03	CEBPD, CXADR, CXCL16, ESR1, F2, IFNG, MYB (includes EG:4602), PLAT, PLAU, PLAUR, S1PR2, TGFBR2, TLR4	13
Cellular Growth and Proliferation	proliferation	proliferation of tumor cell lines	2,10E-03	ACVR1C, AHR, BID, BMP7, CALCB (includes EG:797), CCND2, CTGF, CYR61, DEFB1, ESR1, ESR2, GJA1, GNE, GPER, HOXB9, HPGD, IFNG, INHBA, KLF2, LCN2, MYB (includes EG:4602), NKX3-1, NOV, PBK, PLAU, PLAUR, S1PR2, SPHK1, TGFBR2, THBS1, TPMT	31
Cellular Growth and Proliferation	proliferation	proliferation of smooth muscle cells	2,40E-03	CEBPD, CXCL16, ESR1, F2, IFNG, MYB (includes EG:4602), PLAT, PLAU, PLAUR, TGFBR2, TLR4	11
Cellular Growth and Proliferation	proliferation	proliferation of astrocytes	2,68E-03	B4GALT6, CXCL16, ESR2, IFNG	4
Cellular Growth and Proliferation	proliferation	proliferation of leukocytes	4,31E-03	ART2A, CALCB (includes EG:797), CCND2, CD14, CD28, CD244, CDKN2B, CYSLTR1, GAD2, HOXB7, ICOSLG, IDO1, IFNG, KCNN4, KLF2, LCP2, MMP3, MS4A1, MYB (includes EG:4602), RGS2, SAMSN1, SKAP1, ST6GAL1, TGFBR2, THBS1, TLR4, TOX	27
Cellular Growth and Proliferation	proliferation	proliferation of granulosa cells	4,87E-03	BMP7, GJA1, INHBA	3
Cellular Growth and Proliferation	proliferation	proliferation of breast cancer cell lines	6,22E-03	BMP7, CCND2, ESR1, ESR2, GPER, HPGD, IFNG, MYB (includes EG:4602), PBK, TGFBR2	10
Cellular Growth and Proliferation	proliferation	proliferation of lymphocytes	7,16E-03	ART2A, CALCB (includes EG:797), CCND2, CD14, CD28, CD244, CDKN2B, GAD2, ICOSLG, IDO1, IFNG, KCNN4, KLF2, LCP2, MMP3, MS4A1, MYB (includes EG:4602), RGS2, SAMSN1, SKAP1, ST6GAL1, TGFBR2, THBS1, TLR4, TOX	25
Cellular Growth and Proliferation	proliferation	proliferation of duct cells	8,52E-03	ESR1, IFNG	2
Cellular Growth and Proliferation	proliferation	proliferation of central nervous system cells	9,13E-03	B4GALT6, CALCB (includes EG:797), CXCL16, ESR2, IFNG, INHBA	6
Cellular Growth and Proliferation	growth	growth of eukaryotic cells	3,26E-04	AHR, BMP7, BTC, CCND2, CD14, CD28, CDKN2B, CEBPD, CITED1, CTGF, CXADR, CYP2B6, CYR61, DACH1, ESR1, ESR2, F2, FOS, GJA1, HOXB7, HPGD, ICOSLG, IDO1, IFNG, IL24, INHBA, INHBB, KLF2, LCP2, LMO3, MT1E, MT1F, MYB (includes EG:4602), NCOA4, NOV, OSMR, PDIA3, PLA2G4A, PLAUR, PRLR, RASGRP4, S100A11, SLC26A3, SPHK1, SST, TGFBR2, THBS1, TIMP4, TOX, TSPYL2	50
Cellular Growth and Proliferation	growth	growth of hepatocytes	4,66E-04	FOS, INHBA, OSMR, TGFBR2	4
Cellular Growth and Proliferation	growth	growth of cell lines	4,84E-04	AHR, BMP7, BTC, CD28, CDKN2B, CEBPD, CITED1, CTGF, CXADR, CYP2B6, CYR61, DACH1, ESR1, ESR2, FOS, GJA1, HOXB7, HPGD, IDO1, IFNG, IL24, INHBA, KLF2, LMO3, MT1E, MT1F, NCOA4, NOV, PDIA3, PLA2G4A, PLAUR, PRLR, RASGRP4, SLC26A3, SPHK1, TGFBR2, THBS1, TIMP4, TSPYL2	39
Cellular Growth and Proliferation	growth	growth of cells	5,16E-04	AHR, ASGR1, BMP7, BTC, CAPN1, CCKAR, CCND2, CD14, CD28, CDKN2B, CEBPD, CITED1, CRYAB, CTGF, CTH, CXADR, CXCL16, CYP2B6, CYR61, DACH1, DUSP9, ESR1, ESR2, F2, FOS, GJA1, GPER, HOXB7, HPGD, ICOSLG, IDO1, IFNG, IL24, INHBA, INHBB, KCNK3, KLF2, KLF11, LCP2, LMO3, LRDD, LTF, MT1E, MT1F, MYB (includes EG:4602), NCOA4, NOV, OSMR, PDIA3, PLA2G4A, PLAT, PLAU, PLAUR, PRLR, PRPF19, RASGRP4, S100A11, S1PR2, S…	68
Cellular Growth and Proliferation	growth	growth of breast cancer cell lines	5,51E-04	CEBPD, CITED1, CYR61, ESR1, GJA1, HOXB7, IFNG, IL24, INHBA, PDIA3, PLAUR, SPHK1	12
Cellular Growth and Proliferation	growth	growth of tumor cell lines	2,51E-03	BTC, CEBPD, CITED1, CTGF, CXADR, CYP2B6, CYR61, DACH1, ESR1, ESR2, GJA1, HOXB7, HPGD, IDO1, IFNG, IL24, INHBA, KLF2, LMO3, NOV, PDIA3, PLA2G4A, PLAUR, SLC26A3, SPHK1, TGFBR2, THBS1, TIMP4, TSPYL2	29
Cellular Growth and Proliferation	growth	growth of brain cancer cell lines	7,42E-03	CYP2B6, HPGD, IFNG, IL24, PLAUR	5
Cellular Growth and Proliferation	stimulation	stimulation of cells	1,38E-03	CD28, F2, ICOSLG, IFNG, RASGRP4, THBS1, TLR4	7
Cellular Growth and Proliferation	stimulation	stimulation of eukaryotic cells	5,99E-03	CD28, F2, ICOSLG, IFNG, THBS1, TLR4	6
Cellular Growth and Proliferation	formation	formation of normal cells	4,97E-03	BMP7, CDH11, DENND2D, HSP90B1, IFNG, INHBA, LCP2, LDLR, MYB (includes EG:4602), PLA2G4A, PRLR, SERPINF1, TGFBR2, THBS1	14
Cellular Growth and Proliferation	formation	formation of eukaryotic cells	6,61E-03	ANLN, BMP7, CDH11, DENND2D, HSP90B1, IFNG, INHBA, LCP2, LDLR, MYB (includes EG:4602), PLA2G4A, PRLR, SERPINF1, TGFBR2, THBS1	15
Cellular Growth and Proliferation	formation	formation of fibroblasts	8,52E-03	BMP7, CDH11	2
Cellular Growth and Proliferation	generation	generation of Th1 cells	5,21E-03	CD28, IFNG	2
Cellular Movement	migration	Lymphocyte migration	4,70E-06	CCL21, CD28, CHI3L3, CXCL9, CXCL13, CXCL16, CYSLTR1, DEFB1, ESR2, F2, HDC, ICOSLG, IFNG, LDLR, PLAU, PROC, RARRES2, SELP, SKAP1, THBS1, TLR4	21
Cellular Movement	migration	migration of normal cells	5,90E-05	CCKAR, CCL21, CD28, CHI3L3, CTGF, CXCL9, CXCL13, CXCL16, CYR61, CYSLTR1, DAB1, DEFB1, ESR2, F2, GJA1, HDC, HHEX, HOXB2, ICOSLG, IFNG, ITGB6, LDLR, LHX6, MGP, MYH10, PLAT, PLAU, PLAUR, POU3F3, PROC, PTPRZ1, RARRES2, RELN, S100A9, S1PR2, SELP, SERPINF1, SKAP1, SPHK1, TAC1, TGFBR2, THBS1, TIAM2 (includes EG:26230), TLR4	44
Cellular Movement	migration	T cell migration	9,07E-05	CCL21, CD28, CHI3L3, CXCL9, CXCL13, CXCL16, CYSLTR1, DEFB1, ESR2, ICOSLG, IFNG, LDLR, PLAU, SELP, THBS1	15
Cellular Movement	migration	migration of neurons	4,07E-04	CCKAR, DAB1, ESR2, GJA1, HOXB2, LHX6, MYH10, PLAT, PLAUR, POU3F3, PTPRZ1, RELN, TIAM2 (includes EG:26230)	13
Cellular Movement	migration	migration of smooth muscle cells	4,44E-04	F2, IFNG, LDLR, PLAT, PLAU, PLAUR, PROC, S1PR2, THBS1	9
Cellular Movement	migration	migration of eukaryotic cells	5,00E-04	BTC, CCKAR, CCL21, CD28, CHI3L3, CTGF, CXCL9, CXCL13, CXCL16, CYR61, CYSLTR1, DAB1, DEFB1, ESR1, ESR2, F2, GJA1, HDC, HHEX, HOXB2, ICOSLG, IFNG, ITGB6, KLF2, LDLR, LHX6, MGP, MMP3, MYH10, NOV, PLAT, PLAU, PLAUR, POU3F3, PROC, PTPRZ1, RARRES2, RELN, S100A9, S1PR2, SELP, SERPINF1, SKAP1, SPHK1, ST6GAL1, TAC1, TGFBR2, THBS1, TIAM2 (includes EG:26230), TLR4	50
Cellular Movement	migration	migration of cells	5,19E-04	BTC, CCKAR, CCL21, CD28, CHI3L3, CITED2, CTGF, CXCL9, CXCL13, CXCL16, CYR61, CYSLTR1, DAB1, DEFB1, ESR1, ESR2, F2, GJA1, HDC, HHEX, HOXB2, ICOSLG, IFNG, ITGB6, KLF2, LDLR, LHX6, MGP, MMP3, MYH10, NOV, PLAT, PLAU, PLAUR, POU3F3, PROC, PTPRZ1, RARRES2, RELN, S100A9, S1PR2, SELP, SERPINF1, SKAP1, SPHK1, SST, ST6GAL1, TAC1, TGFBR2, THBS1, TIAM2 (includes EG:26230), TLR4, WARS	53
Cellular Movement	migration	migration of leukocytes	1,00E-03	CCL21, CD28, CHI3L3, CXCL9, CXCL13, CXCL16, CYSLTR1, DEFB1, ESR2, F2, HDC, ICOSLG, IFNG, LDLR, PLAU, PLAUR, PROC, RARRES2, S100A9, SELP, SKAP1, SPHK1, TAC1, THBS1, TLR4	25
Cellular Movement	migration	migration of cortical neurons	2,78E-03	POU3F3, PTPRZ1, TIAM2 (includes EG:26230)	3
Cellular Movement	migration	NK cell migration	4,55E-03	CCL21, IFNG, RARRES2, SELP	4
Cellular Movement	migration	migration of brain cells	5,98E-03	DAB1, PLAT, POU3F3, PTPRZ1, TIAM2 (includes EG:26230)	5
Cellular Movement	extravasation	extravasation	1,13E-05	CHI3L3, CYSLTR1, HDC, MME, MMP3, SELP, SST, TAC1	8
Cellular Movement	extravasation	extravasation of plasma	2,26E-04	HDC, MME, SST, TAC1	4
Cellular Movement	adhesion	adhesion of T lymphocytes	2,22E-04	CCL21, F2, PLAU, PROC, SELP, SKAP1, THBS1, TLR4	8
Cellular Movement	invasion	invasion of eukaryotic cells	2,23E-04	AGR2, ANPEP, BMP7, CD14, CHST10, ESR1, ESR2, F2, GPI, HHEX, IFNG, INHBA, INHBB, ITGB6, KLF8, LCN2, MMP3, MYH10, NOV, PLAT, PLAU, PLAUR, SPHK1, TGFBR2, TIMP4	25
Cellular Movement	invasion	invasion of tumor cell lines	3,15E-03	AGR2, BMP7, CHST10, ESR1, ESR2, F2, GPI, IFNG, INHBB, ITGB6, KLF8, LCN2, NOV, PLAT, PLAU, PLAUR, SPHK1, TIMP4	18
Cellular Movement	invasion	invasion of cell lines	5,33E-03	AGR2, BMP7, CHST10, ESR1, ESR2, F2, GPI, HHEX, IFNG, INHBB, ITGB6, KLF8, LCN2, NOV, PLAT, PLAU, PLAUR, SPHK1, TIMP4	19
Cellular Movement	invasion	invasion of prostate cancer cell lines	5,35E-03	AGR2, BMP7, F2, PLAU, PLAUR	5
Cellular Movement	invasion	invasion of trophoblast cells	8,52E-03	F2, INHBA	2
Cellular Movement	cell movement	cell movement of memory T lymphocytes	2,26E-04	CCL21, CD28, CXCL9, DEFB1	4
Cellular Movement	cell movement	cell movement of T lymphocytes	3,58E-04	CCL21, CD28, CHI3L3, CXCL9, CXCL16, CYSLTR1, DEFB1, ESR2, IFNG, LDLR, SELP, THBS1	12
Cellular Movement	cell movement	cell movement of normal cells	8,82E-04	BMP7, CAPN1, CCL21, CD14, CD28, CDH11, CELF3, CHI3L3, CXCL9, CXCL13, CXCL16, CYSLTR1, DEFB1, ESR1, ESR2, F2, IFNG, LCP2, LDLR, PLA2G4A, PLAT, PLAU, PLAUR, PROC, RARRES2, S100A9, SELP, SPHK1, TAC1, TGFBR2, THBS1, TLR4	32
Cellular Movement	cell movement	cell movement of smooth muscle cells	9,41E-04	LDLR, PLA2G4A, PLAU, PLAUR, THBS1	5
Cellular Movement	cell movement	cell movement of breast cancer cell lines	1,16E-03	ESR1, ESR2, FOS, GPI, PLAU, SPHK1	6
Cellular Movement	cell movement	cell movement of leukocytes	1,52E-03	CCL21, CD14, CD28, CHI3L3, CXCL9, CXCL13, CXCL16, CYSLTR1, DEFB1, ESR1, ESR2, F2, IFNG, LDLR, PLAT, PLAU, PLAUR, PROC, RARRES2, S100A9, SELP, SPHK1, TAC1, TGFBR2, THBS1, TLR4	26
Cellular Movement	cell movement	cell movement of tumor cell lines	1,75E-03	AGR2, BMP7, CAPN1, CD28, CXCL13, ESR1, ESR2, F2, FOS, GPI, PBK, PLAU, SELP, SPHK1	14
Cellular Movement	cell movement	cell movement of eukaryotic cells	1,78E-03	AGR2, ANPEP, BMP7, CAPN1, CCL21, CD14, CD28, CDH11, CELF3, CHI3L3, CXCL9, CXCL13, CXCL16, CYSLTR1, DEFB1, ESR1, ESR2, F2, FOS, GPI, IFNG, LCP2, LDLR, PBK, PLA2G4A, PLAT, PLAU, PLAUR, PROC, RARRES2, S100A9, SELP, SPHK1, TAC1, TGFBR2, THBS1, TLR4	37
Cellular Movement	cell movement	cell movement of lymphocytes	2,13E-03	CCL21, CD28, CHI3L3, CXCL9, CXCL13, CXCL16, CYSLTR1, DEFB1, ESR1, ESR2, IFNG, LDLR, SELP, THBS1	14
Cellular Movement	cell movement	cell movement	2,65E-03	AGR2, ANPEP, BMP7, CAPN1, CCL21, CD14, CD28, CDH11, CELF3, CHI3L3, CXCL9, CXCL13, CXCL16, CYR61, CYSLTR1, DEFB1, ESR1, ESR2, F2, FOS, GPI, IFNG, LCP2, LDLR, LYVE1, PBK, PLA2G4A, PLAT, PLAU, PLAUR, PROC, PTPRZ1, PYY, RARRES2, S100A9, SELP, SPHK1, TAC1, TGFBR2, THBS1, TLR4	41
Cellular Movement	cell movement	cell movement of gamma-delta T lymphocytes	2,66E-03	CYSLTR1, ESR2	2
Cellular Movement	cell movement	cell movement of epithelial cells	3,23E-03	CDH11, ESR1, IFNG, PLAUR	4
Cellular Movement	cell movement	cell movement of prostate cancer cell lines	3,73E-03	AGR2, BMP7, PBK	3
Cellular Movement	cell movement	cell movement of mononuclear leukocytes	5,69E-03	CCL21, CD28, CHI3L3, CXCL9, CXCL13, CXCL16, CYSLTR1, DEFB1, ESR1, ESR2, IFNG, LDLR, PLAUR, SELP, THBS1	15
Cellular Movement	sequestration	sequestration of leukocytes	2,26E-04	CD14, HDC, PLA2G4A, TLR4	4
Cellular Movement	sequestration	sequestration of neutrophils	5,07E-04	CD14, PLA2G4A, TLR4	3
Cellular Movement	chemotaxis	chemotaxis of leukocytes	8,44E-04	CCL21, CD28, CHI3L3, CXCL9, CXCL13, CXCL16, CYSLTR1, DEFB1, IFNG, PLAU, PLAUR, RARRES2, S100A9, SPHK1, TAC1, THBS1	16
Cellular Movement	chemotaxis	chemotaxis of T lymphocytes	1,24E-03	CCL21, CHI3L3, CXCL9, CXCL16, CYSLTR1, DEFB1, THBS1	7
Cellular Movement	chemotaxis	chemotaxis of memory T lymphocytes	1,36E-03	CCL21, CXCL9, DEFB1	3
Cellular Movement	chemotaxis	chemotaxis of lymphocytes	3,46E-03	CCL21, CHI3L3, CXCL9, CXCL13, CXCL16, CYSLTR1, DEFB1, THBS1	8
Cellular Movement	chemotaxis	chemotaxis of smooth muscle cells	3,73E-03	PLAU, PLAUR, THBS1	3
Cellular Movement	chemotaxis	chemotaxis of mononuclear leukocytes	9,28E-03	CCL21, CHI3L3, CXCL9, CXCL13, CXCL16, CYSLTR1, DEFB1, PLAUR, THBS1	9
Cellular Movement	movement	movement of brain cells	1,50E-03	DAB1, PLAT, POU3F3, PTPRZ1, RELN, TIAM2 (includes EG:26230)	6
Cellular Movement	cell rolling	cell rolling of leukocytes	1,70E-03	CD14, F2, IFNG, PROC, SELP, TLR4	6
Cellular Movement	intravasation	intravasation of cells	2,66E-03	PLAU, PLAUR	2
Cellular Movement	homing	homing of normal cells	3,93E-03	CCL21, CD28, CHI3L3, CXCL9, CXCL13, CXCL16, CYSLTR1, DEFB1, IFNG, PLAU, PLAUR, RARRES2, S100A9, SELP, SPHK1, TAC1, THBS1	17
Immune Cell Trafficking	migration	Lymphocyte migration	4,70E-06	CCL21, CD28, CHI3L3, CXCL9, CXCL13, CXCL16, CYSLTR1, DEFB1, ESR2, F2, HDC, ICOSLG, IFNG, LDLR, PLAU, PROC, RARRES2, SELP, SKAP1, THBS1, TLR4	21
Immune Cell Trafficking	migration	T cell migration	9,07E-05	CCL21, CD28, CHI3L3, CXCL9, CXCL13, CXCL16, CYSLTR1, DEFB1, ESR2, ICOSLG, IFNG, LDLR, PLAU, SELP, THBS1	15
Immune Cell Trafficking	migration	migration of leukocytes	1,00E-03	CCL21, CD28, CHI3L3, CXCL9, CXCL13, CXCL16, CYSLTR1, DEFB1, ESR2, F2, HDC, ICOSLG, IFNG, LDLR, PLAU, PLAUR, PROC, RARRES2, S100A9, SELP, SKAP1, SPHK1, TAC1, THBS1, TLR4	25
Immune Cell Trafficking	migration	NK cell migration	4,55E-03	CCL21, IFNG, RARRES2, SELP	4
Immune Cell Trafficking	adhesion	adhesion of lymphocytes	7,89E-05	CCL21, CD28, F2, ICOSLG, PLAU, PROC, SELP, SKAP1, THBS1, TLR4	10
Immune Cell Trafficking	adhesion	adhesion of mononuclear leukocytes	1,17E-04	CCL21, CD28, F2, ICOSLG, PLAU, PROC, SELP, SKAP1, TGFBR2, THBS1, TLR4	11
Immune Cell Trafficking	adhesion	adhesion of T lymphocytes	2,22E-04	CCL21, F2, PLAU, PROC, SELP, SKAP1, THBS1, TLR4	8
Immune Cell Trafficking	adhesion	adhesion of neutrophils	1,01E-03	F2, PLAU, PLAUR, S100A9, SELP, TLR4	6
Immune Cell Trafficking	adhesion	adhesion of leukocytes	2,46E-03	CCL21, CD28, F2, ICOSLG, PLAU, PLAUR, PROC, S100A9, SELP, SKAP1, TGFBR2, THBS1, TLR4	13
Immune Cell Trafficking	adhesion	adhesion of monocytes	9,36E-03	F2, ICOSLG, SELP, TGFBR2	4
Immune Cell Trafficking	cell movement	cell movement of memory T lymphocytes	2,26E-04	CCL21, CD28, CXCL9, DEFB1	4
Immune Cell Trafficking	cell movement	cell movement of T lymphocytes	3,58E-04	CCL21, CD28, CHI3L3, CXCL9, CXCL16, CYSLTR1, DEFB1, ESR2, IFNG, LDLR, SELP, THBS1	12
Immune Cell Trafficking	cell movement	cell movement of leukocytes	1,52E-03	CCL21, CD14, CD28, CHI3L3, CXCL9, CXCL13, CXCL16, CYSLTR1, DEFB1, ESR1, ESR2, F2, IFNG, LDLR, PLAT, PLAU, PLAUR, PROC, RARRES2, S100A9, SELP, SPHK1, TAC1, TGFBR2, THBS1, TLR4	26
Immune Cell Trafficking	cell movement	cell movement of lymphocytes	2,13E-03	CCL21, CD28, CHI3L3, CXCL9, CXCL13, CXCL16, CYSLTR1, DEFB1, ESR1, ESR2, IFNG, LDLR, SELP, THBS1	14
Immune Cell Trafficking	cell movement	cell movement of gamma-delta T lymphocytes	2,66E-03	CYSLTR1, ESR2	2
Immune Cell Trafficking	cell movement	cell movement of mononuclear leukocytes	5,69E-03	CCL21, CD28, CHI3L3, CXCL9, CXCL13, CXCL16, CYSLTR1, DEFB1, ESR1, ESR2, IFNG, LDLR, PLAUR, SELP, THBS1	15
Immune Cell Trafficking	sequestration	sequestration of leukocytes	2,26E-04	CD14, HDC, PLA2G4A, TLR4	4
Immune Cell Trafficking	sequestration	sequestration of neutrophils	5,07E-04	CD14, PLA2G4A, TLR4	3
Immune Cell Trafficking	activation	activation of peritoneal macrophages	5,07E-04	IFNG, RARRES2, TLR4	3
Immune Cell Trafficking	activation	activation of leukocytes	3,50E-03	CD14, CD28, CD244, GAD2, HLA-A, HSP90B1, ICOSLG, IFNG, IL18R1, ITGB6, KLF2, LCN2, LCP2, LDLR, PROC, RARRES2, TAC1, THBS1, TLR4, TLR7	20
Immune Cell Trafficking	activation	activation of PBMC cells	5,21E-03	CD14, CD28	2
Immune Cell Trafficking	activation	activation of phagocytes	7,28E-03	CD14, IFNG, ITGB6, LCN2, RARRES2, THBS1, TLR4	7
Immune Cell Trafficking	chemotaxis	chemotaxis of leukocytes	8,44E-04	CCL21, CD28, CHI3L3, CXCL9, CXCL13, CXCL16, CYSLTR1, DEFB1, IFNG, PLAU, PLAUR, RARRES2, S100A9, SPHK1, TAC1, THBS1	16
Immune Cell Trafficking	chemotaxis	chemotaxis of T lymphocytes	1,24E-03	CCL21, CHI3L3, CXCL9, CXCL16, CYSLTR1, DEFB1, THBS1	7
Immune Cell Trafficking	chemotaxis	chemotaxis of memory T lymphocytes	1,36E-03	CCL21, CXCL9, DEFB1	3
Immune Cell Trafficking	chemotaxis	chemotaxis of lymphocytes	3,46E-03	CCL21, CHI3L3, CXCL9, CXCL13, CXCL16, CYSLTR1, DEFB1, THBS1	8
Immune Cell Trafficking	chemotaxis	chemotaxis of mononuclear leukocytes	9,28E-03	CCL21, CHI3L3, CXCL9, CXCL13, CXCL16, CYSLTR1, DEFB1, PLAUR, THBS1	9
Immune Cell Trafficking	accumulation	accumulation of macrophages	1,32E-03	CD28, LDLR, MMP3, PLAU, S100A9, TLR4	6
Immune Cell Trafficking	accumulation	accumulation of phagocytes	1,82E-03	CD28, LDLR, MMP3, PLAU, PROC, S100A9, SELP, TLR4	8
Immune Cell Trafficking	accumulation	accumulation of leukocytes	3,65E-03	CD28, CXCL9, HDC, ICOSLG, IFNG, LDLR, MMP3, PLAU, PROC, S100A9, SELP, TLR4	12
Immune Cell Trafficking	cell rolling	cell rolling of leukocytes	1,70E-03	CD14, F2, IFNG, PROC, SELP, TLR4	6
Immune Cell Trafficking	recruitment	recruitment of leukocytes	1,93E-03	AHR, CD14, CD28, CXCL9, F13A1, HDC, IFNG, RARRES2, SELP, THBS1, TLR4, TLR7	12
Immune Cell Trafficking	recruitment	recruitment of granulocytes	8,84E-03	AHR, CD14, CD28, CXCL9, IFNG, RARRES2, SELP, TLR4	8
Immune Cell Trafficking	recruitment	recruitment of phagocytes	9,38E-03	AHR, CD14, CD28, F13A1, IFNG, RARRES2, THBS1, TLR4	8
Cell Cycle	mitosis	mitosis of smooth muscle cells	9,60E-06	BMP7, F2, INHBA, PROC, TAC1	5
Cell Cycle	mitosis	mitosis of normal cells	2,76E-03	BMP7, F2, FOS, INHBA, PROC, SPHK1, TAC1	7
Cell Cycle	mitosis	mitosis of PASMC cells	8,52E-03	BMP7, INHBA	2
Cell Cycle	sub-G1 phase	arrest in sub-G1 phase of melanoma cell lines	9,05E-04	CDKN2B, IFNG	2
Cell Cycle	sub-G1 phase	arrest in sub-G1 phase of eukaryotic cells	6,19E-03	CD28, CDKN2B, IFNG	3
Cell Cycle	interphase	interphase of tumor cell lines	3,39E-03	AHR, CCND2, CDKN2B, CEBPD, CYR61, DUSP9, ESR2, F2, GJA1, IFNG, IL24, MCM10, MYB (includes EG:4602), PLAU, PLAUR	15
Cell Cycle	interphase	interphase of brain cancer cell lines	4,87E-03	IFNG, PLAU, PLAUR	3
Cell Cycle	ploidy	ploidy of normal cells	6,19E-03	AHR, CRYAB, MYB (includes EG:4602)	3
Cell Cycle	cell division process	cell division process of tumor cell lines	6,45E-03	AHR, CALCB (includes EG:797), CCND2, CDKN2B, CEBPD, CYR61, DUSP9, ESR1, ESR2, F2, GJA1, HPGD, IFNG, IL24, MCM10, MYB (includes EG:4602), NEDD4L, NEK6, PLAU, PLAUR, SPHK1, THBS1	22
Skeletal and Muscular System Development and Function	mitosis	mitosis of smooth muscle cells	9,60E-06	BMP7, F2, INHBA, PROC, TAC1	5
Skeletal and Muscular System Development and Function	mitosis	mitosis of PASMC cells	8,52E-03	BMP7, INHBA	2
Skeletal and Muscular System Development and Function	adhesion	adhesion of smooth muscle cells	3,86E-05	CXCL16, CYR61, F2, PLAU, PLAUR	5
Skeletal and Muscular System Development and Function	reflex	reflex of hindlimb	2,59E-04	PLAT, PLAU, TAC1	3
Skeletal and Muscular System Development and Function	migration	migration of smooth muscle cells	4,44E-04	F2, IFNG, LDLR, PLAT, PLAU, PLAUR, PROC, S1PR2, THBS1	9
Skeletal and Muscular System Development and Function	osteoclastogenesis	osteoclastogenesis of tumor cell lines	5,07E-04	CAPN1, IFNG, TSPAN13	3
Skeletal and Muscular System Development and Function	ruffling	ruffling of smooth muscle cells	9,05E-04	PLAU, PLAUR	2
Skeletal and Muscular System Development and Function	cell movement	cell movement of smooth muscle cells	9,41E-04	LDLR, PLA2G4A, PLAU, PLAUR, THBS1	5
Skeletal and Muscular System Development and Function	proliferation	proliferation of muscle cells	1,38E-03	CEBPD, CXADR, CXCL16, ESR1, F2, IFNG, MYB (includes EG:4602), PLAT, PLAU, PLAUR, S1PR2, TGFBR2, TLR4	13
Skeletal and Muscular System Development and Function	proliferation	proliferation of smooth muscle cells	2,40E-03	CEBPD, CXCL16, ESR1, F2, IFNG, MYB (includes EG:4602), PLAT, PLAU, PLAUR, TGFBR2, TLR4	11
Skeletal and Muscular System Development and Function	quantity	quantity of smooth muscle cells	2,15E-03	GJA1, IFNG, KLF2, LDLR, PLAU	5
Skeletal and Muscular System Development and Function	toe-spreading reflex	delay in toe-spreading reflex of hindlimb	2,66E-03	PLAT, PLAU	2
Skeletal and Muscular System Development and Function	chemotaxis	chemotaxis of smooth muscle cells	3,73E-03	PLAU, PLAUR, THBS1	3
Skeletal and Muscular System Development and Function	volume	volume of trabecular bone	4,55E-03	CALCB (includes EG:797), CAPN1, CTGF, FOS	4
Skeletal and Muscular System Development and Function	volume	volume of bone	8,22E-03	CALCB (includes EG:797), CAPN1, CTGF, FOS, IFNG	5
Inflammatory Response	immune response	immune response	1,80E-05	AHR, CCL21, CD14, CD28, CD244, COLEC12, CTGF, CXCL13, CYSLTR1, DEFB1, F2, GAD2, HLA-A, HSF1, HSP90B1, ICOSLG, IDO1, IFNG, IL18R1, INHBA, INHBB, ITGB6, ITLN1, KCNN4, KLF2, LCN2, LCP2, LDLR, LTF, LYVE1, MS4A1, MX2, PROC, RARRES2, RGS2, SKAP1, SPINK5, TAC1, THBS1, TLR4, TLR7	41
Inflammatory Response	immune response	immune response of cells	3,27E-03	CD14, ICOSLG, LTF, THBS1, TLR4	5
Inflammatory Response	inflammatory response	inflammatory response	3,64E-05	CALCB (includes EG:797), CCL21, CD14, CD28, CDO1, CHI3L3, CXCL9, CXCL13, CXCL16, CYSLTR1, DEFB1, EDNRA, FOS, HDAC9 (includes EG:9734), IFNG, ITGB6, LCN2, PLA2G4A, PLAU, PLAUR, PROC, RARRES2, S100A9, SELP, SERPINF1, SPHK1, TAC1, THBS1, TLR4	29
Inflammatory Response	inflammatory response	inflammatory response of organism	7,85E-04	CALCB (includes EG:797), EDNRA, PLA2G4A, PLAU, PLAUR, PROC, SERPINF1, TLR4	8
Inflammatory Response	activation	activation of peritoneal macrophages	5,07E-04	IFNG, RARRES2, TLR4	3
Inflammatory Response	activation	activation of leukocytes	3,50E-03	CD14, CD28, CD244, GAD2, HLA-A, HSP90B1, ICOSLG, IFNG, IL18R1, ITGB6, KLF2, LCN2, LCP2, LDLR, PROC, RARRES2, TAC1, THBS1, TLR4, TLR7	20
Inflammatory Response	activation	activation of PBMC cells	5,21E-03	CD14, CD28	2
Inflammatory Response	activation	activation of phagocytes	7,28E-03	CD14, IFNG, ITGB6, LCN2, RARRES2, THBS1, TLR4	7
Inflammatory Response	sequestration	sequestration of neutrophils	5,07E-04	CD14, PLA2G4A, TLR4	3
Inflammatory Response	quantity	quantity of phagocytes	5,25E-04	AHR, BID, GJA1, HDC, HOXB7, IFNG, ITGB6, LDLR, MMP3, PLAT, PLAU, S100A9, SELP, TLR4	14
Inflammatory Response	quantity	quantity of macrophages	1,64E-03	BID, HOXB7, IFNG, ITGB6, LDLR, MMP3, PLAT, PLAU, SELP, TLR4	10
Inflammatory Response	chemotaxis	chemotaxis of leukocytes	8,44E-04	CCL21, CD28, CHI3L3, CXCL9, CXCL13, CXCL16, CYSLTR1, DEFB1, IFNG, PLAU, PLAUR, RARRES2, S100A9, SPHK1, TAC1, THBS1	16
Inflammatory Response	chemotaxis	chemotaxis of T lymphocytes	1,24E-03	CCL21, CHI3L3, CXCL9, CXCL16, CYSLTR1, DEFB1, THBS1	7
Inflammatory Response	chemotaxis	chemotaxis of memory T lymphocytes	1,36E-03	CCL21, CXCL9, DEFB1	3
Inflammatory Response	chemotaxis	chemotaxis of lymphocytes	3,46E-03	CCL21, CHI3L3, CXCL9, CXCL13, CXCL16, CYSLTR1, DEFB1, THBS1	8
Inflammatory Response	chemotaxis	chemotaxis of mononuclear leukocytes	9,28E-03	CCL21, CHI3L3, CXCL9, CXCL13, CXCL16, CYSLTR1, DEFB1, PLAUR, THBS1	9
Inflammatory Response	adhesion	adhesion of neutrophils	1,01E-03	F2, PLAU, PLAUR, S100A9, SELP, TLR4	6
Inflammatory Response	accumulation	accumulation of macrophages	1,32E-03	CD28, LDLR, MMP3, PLAU, S100A9, TLR4	6
Inflammatory Response	accumulation	accumulation of phagocytes	1,82E-03	CD28, LDLR, MMP3, PLAU, PROC, S100A9, SELP, TLR4	8
Inflammatory Response	accumulation	accumulation of leukocytes	3,65E-03	CD28, CXCL9, HDC, ICOSLG, IFNG, LDLR, MMP3, PLAU, PROC, S100A9, SELP, TLR4	12
Inflammatory Response	accumulation	accumulation of blood platelets	8,52E-03	F2, PLAT	2
Inflammatory Response	inflammation	inflammation of mammalia	1,82E-03	CALCB (includes EG:797), CD14, IFNG, IL24, PLA2G4A, PROC, TAC1, TLR4	8
Inflammatory Response	inflammation	inflammation	2,26E-03	BID, CALCB (includes EG:797), CD14, ESR1, GJA1, IFNG, IL24, IL18R1, LDLR, MME, PLA2G4A, PROC, S100A9, SELP, SREBF2, TAC1, TGFBR2, THBS1, TLR4	19
Inflammatory Response	inflammation	inflammation of mice	6,29E-03	CALCB (includes EG:797), CD14, IFNG, PLA2G4A, PROC, TAC1, TLR4	7
Inflammatory Response	antibody response	antibody response	3,21E-03	CD28, GPI, ICOSLG, IFNG, LCP2, LTF, ST6GAL1, TLR4	8
Inflammatory Response	recruitment	recruitment of phagocytes	9,38E-03	AHR, CD14, CD28, F13A1, IFNG, RARRES2, THBS1, TLR4	8
Renal and Urological Disease	renal and urological disorder	renal and urological disorder	1,82E-05	AHR, BMP7, CA2, CCND2, CD28, CTGF, CTNS, CXCL16, CYR61, DEFB1, EDNRA, ESR1, ESR2, F2, GABRG1, GNE, GSTT1, ICOSLG, IFNG, IL18R1, LCN2, LDLR, MS4A1, MT1E, MT1F, MYH10, PDE3A, PKHD1, PPP3CC, SELP, THBS1, TLR4, UPK3A	33
Renal and Urological Disease	renal and urological disorder	renal and urological disorder of mice	2,23E-03	AHR, BMP7, CD28, CTGF, ESR1, GNE, IFNG, IL18R1, MT1E, MT1F, THBS1, TLR4, UPK3A	13
Renal and Urological Disease	renal lesion	renal lesion	5,07E-04	MT1E, MT1F, PLAT	3
Renal and Urological Disease	damage	damage of renal tubule	6,38E-04	BID, LCN2, THBS1, TLR4	4
Renal and Urological Disease	formation	formation of renal lesion	9,05E-04	MT1E, MT1F	2
Renal and Urological Disease	nephromegaly	nephromegaly of mice	9,05E-04	MT1E, MT1F	2
Renal and Urological Disease	severity	severity of renal lesion	9,05E-04	MT1E, MT1F	2
Renal and Urological Disease	renal failure	renal failure	9,59E-04	CD28, EDNRA, IFNG, LCN2, LDLR, PPP3CC, THBS1, TLR4	8
Renal and Urological Disease	nephritis	nephritis	2,15E-03	CD28, CTNS, CXCL16, ESR1, ICOSLG, IFNG, MS4A1, PDE3A, PPP3CC, SELP	10
Renal and Urological Disease	lupus nephritis	lupus nephritis	3,85E-03	CXCL16, MS4A1, PPP3CC, SELP	4
Renal and Urological Disease	acute renal failure	acute renal failure	4,55E-03	CD28, LCN2, PPP3CC, TLR4	4
Renal and Urological Disease	injury	injury of kidney	4,55E-03	BMP7, ITGB6, PLAT, PROC	4
Renal and Urological Disease	proteinuria	proteinuria of mice	7,42E-03	CTGF, ESR1, GNE, IL18R1, MT1F	5
Renal and Urological Disease	disease	disease of renal glomerulus	7,70E-03	BMP7, GNE, MT1F	3
Inflammatory Disease	inflammatory disorder	inflammatory disorder of mammalia	2,17E-05	BID, C1R, CALCB (includes EG:797), CD28, CDH11, ESR1, ESR2, FOS, GAD2, GPI, HDC, HSF1, ICOSLG, IDO1, IFNG, IL18R1, ITGB6, LDLR, LTF, MME, MMP3, MX2, PLA2G4A, PLAT, PLAU, PROC, RARRES2, SELP, ST6GAL1, TGFBR2, THBS1, TLR4	32
Inflammatory Disease	inflammatory disorder	inflammatory disorder of rodents	2,92E-05	BID, CALCB (includes EG:797), CD28, CDH11, ESR1, ESR2, FOS, GAD2, GPI, HDC, HSF1, ICOSLG, IDO1, IFNG, IL18R1, ITGB6, LDLR, LTF, MME, MMP3, MX2, PLA2G4A, PLAT, PLAU, PROC, RARRES2, SELP, ST6GAL1, TGFBR2, THBS1, TLR4	31
Inflammatory Disease	inflammatory disorder	inflammatory disorder of mice	9,69E-05	BID, CALCB (includes EG:797), CD28, CDH11, ESR1, ESR2, FOS, GAD2, GPI, HDC, HSF1, ICOSLG, IDO1, IFNG, IL18R1, ITGB6, LDLR, LTF, MME, MX2, PLA2G4A, PLAT, PLAU, PROC, RARRES2, SELP, ST6GAL1, TGFBR2, TLR4	29
Inflammatory Disease	inflammatory disorder	inflammatory disorder of organ	3,63E-04	CCL21, CD14, CD28, IFNG, LCP2, MMP3, PLAT, S100A9, TLR4	9
Inflammatory Disease	inflammatory disorder	inflammatory disorder	8,06E-04	AHNAK, AHR, ANKH, ANPEP, AZGP1, BANK1, BID, BTC, C1R, CA2, CALCB (includes EG:797), CASP7, CCKAR, CCL21, CD14, CD28, CDH11, CELF4, CLIC5, CLSTN2, COCH, COLEC12, CREG2, CRYAB, CTGF, CTNS, CXCL9, CXCL13, CXCL16, CYP2B6, CYSLTR1, DAB1, DACH1, DEPDC5, EDEM2, EDNRA, ESR1, ESR2, F2, F13A1, FAM129A, FAM55C, FOS, GABRG1, GAD2, GPI, GPT2, GSDMA, GSTT1, HDAC9 (includes EG:9734), HDC, HLA-A, HPGD, HSF1, HSP…	121
Inflammatory Disease	inflammatory disorder	inflammatory disorder of ear	7,70E-03	CCL21, MMP3, TLR4	3
Inflammatory Disease	dermatitis	dermatitis	5,41E-05	AHNAK, CXCL13, CYSLTR1, HDAC9 (includes EG:9734), ICOSLG, IFNG, LCP2, MMP3, MS4A1, OSMR, PPP3CC, S100A11, SELP, SPINK5, TLR4	15
Inflammatory Disease	contact dermatitis	contact dermatitis	1,89E-04	ICOSLG, IFNG, LCP2, MMP3, OSMR, TLR4	6
Inflammatory Disease	contact dermatitis	contact dermatitis of organ	2,59E-04	LCP2, MMP3, TLR4	3
Inflammatory Disease	contact dermatitis	contact dermatitis of ear	2,66E-03	MMP3, TLR4	2
Inflammatory Disease	pneumonitis	pneumonitis	5,10E-04	CD14, CDH11, EDNRA, IFNG, LDLR, MS4A1, MX2, PDIA3, PLA2G4A, PPP3CC, PRDX6	11
Inflammatory Disease	pneumonitis	pneumonitis of mice	6,20E-03	IFNG, LDLR, MX2, PLA2G4A	4
Inflammatory Disease	arthritis	arthritis of joint	6,38E-04	GPI, IFNG, PLAT, PLAU	4
Inflammatory Disease	arthritis	arthritis of rodents	3,37E-03	CDH11, FOS, GPI, ICOSLG, IFNG, LTF, MMP3, PLA2G4A, PLAU, THBS1, TLR4	11
Inflammatory Disease	atrophic vaginitis	atrophic vaginitis	9,05E-04	ESR1, ESR2	2
Inflammatory Disease	rheumatic disease	rheumatic disease of mammalia	9,24E-04	C1R, CDH11, FOS, GPI, ICOSLG, IFNG, LTF, MMP3, PLA2G4A, PLAU, ST6GAL1, THBS1, TLR4	13
Inflammatory Disease	rheumatic disease	rheumatic disease of rodents	1,82E-03	CDH11, FOS, GPI, ICOSLG, IFNG, LTF, MMP3, PLA2G4A, PLAU, ST6GAL1, THBS1, TLR4	12
Inflammatory Disease	ankylosing spondylitis	ankylosing spondylitis	1,11E-03	CXCL9, HLA-A, MS4A1, S100A9	4
Inflammatory Disease	hepatitis	hepatitis	1,88E-03	BID, CASP7, CD14, ESR1, ESR2, IFNG, PDE3A, PPP3CC, TLR4, TLR7	10
Inflammatory Disease	allergic contact dermatitis	allergic contact dermatitis	1,99E-03	IFNG, OSMR, TLR4	3
Inflammatory Disease	nephritis	nephritis	2,15E-03	CD28, CTNS, CXCL16, ESR1, ICOSLG, IFNG, MS4A1, PDE3A, PPP3CC, SELP	10
Inflammatory Disease	systemic lupus erythematosus	systemic lupus erythematosus	2,22E-03	BANK1, C1R, CXCL16, ESR1, ESR2, MS4A1, PPP3CC, SELP, ST6GAL1	9
Inflammatory Disease	sarcoidosis	sarcoidosis	2,68E-03	CD14, EDNRA, IFNG, MS4A1	4
Inflammatory Disease	lupus nephritis	lupus nephritis	3,85E-03	CXCL16, MS4A1, PPP3CC, SELP	4
Inflammatory Disease	experimentally-induced arthritis	experimentally-induced arthritis	4,66E-03	AZGP1, CDH11, GPI, IFNG, PLA2G4A, PLAT, PLAU, THBS1, TLR4	9
Inflammatory Disease	pancreatitis	pancreatitis	4,76E-03	AHR, CCKAR, IFNG, SPINK1, TGFBR2	5
Inflammatory Disease	sialadenitis	sialadenitis	5,21E-03	CCL21, CXCL13	2
Inflammatory Disease	polymyositis	polymyositis	6,19E-03	IFNG, MS4A1, PPP3CC	3
Inflammatory Disease	encephalitis	encephalitis	6,58E-03	CD28, ESR1, ESR2, HDC, IDO1, IFNG, IL18R1, MS4A1, PLAT, PPP3CC, TLR4	11
Inflammatory Disease	Rasmussen's encephalitis	Rasmussen's encephalitis	8,52E-03	MS4A1, PPP3CC	2
Inflammatory Disease	thyroiditis	thyroiditis of mice	8,52E-03	CD28, IFNG	2
Inflammatory Disease	vasculitis	vasculitis of organ	8,52E-03	CD28, S100A9	2
Cellular Development	developmental process	developmental process of tumor cell lines	2,53E-05	ACVR1C, AHR, BMP7, BTC, CAPN1, CCND2, CD14, CEBPD, CITED1, CTGF, CXADR, CYP2B6, CYR61, DACH1, ESR1, ESR2, GJA1, GPI, HOXB7, HPGD, IDO1, IFNG, IL24, IL17RD, INHBA, KLF2, LMO3, MYB (includes EG:4602), NOV, PDIA3, PLA2G4A, PLAU, PLAUR, PRPF19, SLC26A3, SPHK1, TGFBR2, THBS1, TIMP4, TRPV6, TSPAN13, TSPYL2	42
Cellular Development	developmental process	developmental process of hepatocytes	2,65E-05	BMP7, FOS, IFNG, INHBA, OSMR, TGFBR2	6
Cellular Development	developmental process	developmental process of breast cancer cell lines	5,11E-05	CEBPD, CITED1, CYR61, ESR1, GJA1, GPI, HOXB7, IFNG, IL24, INHBA, PDIA3, PLAU, PLAUR, SPHK1	14
Cellular Development	developmental process	developmental process of blood cells	4,40E-03	AHR, ART2A, BCL11A, BID, CALCB (includes EG:797), CASP7, CCND2, CD14, CD28, CDKN2B, CEBPD, DYRK3, ESR1, FOS, GJA1, HDAC9 (includes EG:9734), HHEX, HOXB7, HSP90B1, ICOSLG, IFNG, IL18R1, INHBA, ITGB6, KLF2, LCN2, LCP2, MYB (includes EG:4602), RASGRP4, SLC11A2, SPHK1, SPINK5, SST, TGFBR2, THBS1, TLR4, TLR7, TOX	38
Cellular Development	developmental process	developmental process of fibroblast cell lines	4,97E-03	AHR, BMP7, CBR2, CCDC80, CDKN2B, FOS, MGP, NCOA4, PLAUR, PRLR, RARRES2, RASGRP4, RGS2, SPHK1	14
Cellular Development	developmental process	developmental process of kidney cell lines	4,99E-03	BMP7, ESR1, FOS, MT1E, MT1F, PKHD1	6
Cellular Development	epithelial-mesenchymal transition	epithelial-mesenchymal transition of breast cancer cell lines	1,06E-04	GPI, PLAU, PLAUR	3
Cellular Development	epithelial-mesenchymal transition	epithelial-mesenchymal transition of cells	5,34E-03	BMP7, GPI, PLAU, PLAUR	4
Cellular Development	growth	growth of hepatocytes	4,66E-04	FOS, INHBA, OSMR, TGFBR2	4
Cellular Development	growth	growth of breast cancer cell lines	5,51E-04	CEBPD, CITED1, CYR61, ESR1, GJA1, HOXB7, IFNG, IL24, INHBA, PDIA3, PLAUR, SPHK1	12
Cellular Development	growth	growth of tumor cell lines	2,51E-03	BTC, CEBPD, CITED1, CTGF, CXADR, CYP2B6, CYR61, DACH1, ESR1, ESR2, GJA1, HOXB7, HPGD, IDO1, IFNG, IL24, INHBA, KLF2, LMO3, NOV, PDIA3, PLA2G4A, PLAUR, SLC26A3, SPHK1, TGFBR2, THBS1, TIMP4, TSPYL2	29
Cellular Development	growth	growth of brain cancer cell lines	7,42E-03	CYP2B6, HPGD, IFNG, IL24, PLAUR	5
Cellular Development	osteoclastogenesis	osteoclastogenesis of tumor cell lines	5,07E-04	CAPN1, IFNG, TSPAN13	3
Cellular Development	differentiation	differentiation of cells	7,23E-04	ACVR1C, AHR, BCL11A, BMP7, BTC, CA2, CBR2, CCDC80, CCND2, CD14, CD28, CDKN2B, CDO1, CEBPD, CHRDL2, CITED1, CITED2, CSTA, CTGF, DYRK3, ELF5, ESR1, FOS, HDAC9 (includes EG:9734), HHEX, HOXB2, HOXB7, HSP90B1, ICOSLG, IFNG, IL17RD, IL18R1, INHBA, ITGB6, LCN2, LCP2, MB, MGP, MMP3, MSX1, MYB (includes EG:4602), NKX2-6, PEX11A, PLAU, PLAUR, PRLR, PRPF19, PTPRZ1, RARRES2, RASGRP4, RELN, RGS2, S100A9, SER…	62
Cellular Development	differentiation	differentiation of blood cells	1,74E-03	AHR, BCL11A, CD14, CD28, CDKN2B, CEBPD, DYRK3, ESR1, FOS, HDAC9 (includes EG:9734), HHEX, HOXB7, HSP90B1, ICOSLG, IFNG, IL18R1, INHBA, ITGB6, LCN2, LCP2, MYB (includes EG:4602), RASGRP4, SPINK5, TGFBR2, TLR4, TLR7, TOX	27
Cellular Development	differentiation	differentiation of cell lines	2,10E-03	ACVR1C, AHR, BMP7, BTC, CBR2, CCDC80, CCND2, CD14, CDO1, CEBPD, CTGF, ESR1, IFNG, IL17RD, INHBA, LCP2, MGP, MYB (includes EG:4602), PLAUR, PRPF19, RARRES2, RGS2, S100A9, SPHK1	24
Cellular Development	differentiation	differentiation of leukocytes	4,37E-03	AHR, BCL11A, CD14, CD28, CEBPD, ESR1, FOS, HDAC9 (includes EG:9734), HOXB7, HSP90B1, ICOSLG, IFNG, IL18R1, INHBA, ITGB6, LCP2, MYB (includes EG:4602), RASGRP4, SPINK5, TGFBR2, TLR4, TLR7, TOX	23
Cellular Development	differentiation	differentiation of pancreatic cancer cell lines	5,21E-03	BTC, INHBA	2
Cellular Development	differentiation	differentiation of lymphocytes	5,31E-03	AHR, BCL11A, CD14, CD28, FOS, HDAC9 (includes EG:9734), HSP90B1, ICOSLG, IFNG, IL18R1, INHBA, LCP2, MYB (includes EG:4602), SPINK5, TGFBR2, TLR4, TLR7, TOX	18
Cellular Development	differentiation	differentiation of brown adipocytes	6,20E-03	MB, PEX11A, RARRES2, RGS2	4
Cellular Development	differentiation	differentiation of fibroblast cell lines	7,82E-03	AHR, BMP7, CBR2, CCDC80, MGP, RARRES2, RGS2	7
Cellular Development	ruffling	ruffling of smooth muscle cells	9,05E-04	PLAU, PLAUR	2
Cellular Development	ruffling	ruffling of normal cells	1,99E-03	CAPG, PLAU, PLAUR	3
Cellular Development	shape change	shape change of tumor cell lines	1,28E-03	ACVR1C, CALCB (includes EG:797), EDNRA, IFNG, INHBB, PLAU, SPHK1, THBS1	8
Cellular Development	generation	generation of Th1 cells	5,21E-03	CD28, IFNG	2
Cellular Development	development	development of testicular cells	8,52E-03	INHBA, INHBB	2
Carbohydrate Metabolism	binding	binding of polysaccharide	2,99E-05	APOA5, CD14, F2, IFNG, SELP, THBS1, TLR4	7
Carbohydrate Metabolism	binding	binding of lipopolysaccharide	9,05E-05	CD14, F2, SELP, TLR4	4
Carbohydrate Metabolism	binding	binding of proteoglycan	2,66E-03	IFNG, THBS1	2
Carbohydrate Metabolism	quantity	quantity of carbohydrate	2,41E-03	BTC, F2, GBP5, GSTO1, IFNG, LDLR, NPBWR1, PIP4K2A, PLA2G4A, PRDX6, PRLR, PYY, SLC22A1, SLC23A1, SLC5A3, TGFBR2	16
Carbohydrate Metabolism	translocation	translocation of phosphatidylserine	2,66E-03	F2, PRDX6	2
Carbohydrate Metabolism	production	production of platelet activating factor	5,21E-03	PLA2G4A, SLC6A6	2
Carbohydrate Metabolism	biosynthesis	biosynthesis of sugar acid	8,52E-03	GNE, GSTO1	2
Carbohydrate Metabolism	distribution	distribution of phosphatidylserine	8,52E-03	CD28, PLSCR2	2
Cell-To-Cell Signaling and Interaction	binding	binding of cells	3,31E-05	ASGR2, CALCB (includes EG:797), CCL21, CD14, CD28, CXADR, CXCL13, CYR61, F2, IFNG, IL18R1, INHBA, INHBB, ITLN1, LCP2, LDLR, LTF, PLAU, PLAUR, PYY, RELN, S100A9, SELP, SERPINF1, SST, ST6GAL1, THBS1, TLR4	28
Cell-To-Cell Signaling and Interaction	binding	binding of eukaryotic cells	3,39E-05	ASGR2, CALCB (includes EG:797), CCL21, CD14, CXADR, CXCL13, CYR61, F2, IFNG, IL18R1, INHBA, INHBB, ITLN1, LCP2, LDLR, LTF, PLAU, PLAUR, PYY, RELN, S100A9, SELP, SERPINF1, SST, ST6GAL1, THBS1, TLR4	27
Cell-To-Cell Signaling and Interaction	binding	binding of cell lines	5,71E-05	ASGR2, CXADR, CYR61, F2, IL18R1, INHBA, INHBB, ITLN1, LDLR, LTF, PLAU, PLAUR, PYY, RELN, SELP, SERPINF1, ST6GAL1, THBS1, TLR4	19
Cell-To-Cell Signaling and Interaction	binding	binding of tumor cell lines	1,29E-03	ASGR2, CXADR, ITLN1, LTF, PLAU, PYY, SELP, SERPINF1, ST6GAL1, THBS1, TLR4	11
Cell-To-Cell Signaling and Interaction	binding	binding of leukocytes	1,47E-03	CCL21, CD14, CXCL13, IFNG, IL18R1, LCP2, LTF, S100A9, SELP, SST, TLR4	11
Cell-To-Cell Signaling and Interaction	binding	binding of blood cells	3,13E-03	CCL21, CD14, CXCL13, F2, IFNG, IL18R1, LCP2, LTF, S100A9, SELP, SST, TLR4	12
Cell-To-Cell Signaling and Interaction	binding	binding of tumor cells	3,73E-03	CD14, PLAUR, SELP	3
Cell-To-Cell Signaling and Interaction	binding	binding of gonadal cell lines	8,21E-03	F2, INHBB, LTF, SELP	4
Cell-To-Cell Signaling and Interaction	adhesion	adhesion of smooth muscle cells	3,86E-05	CXCL16, CYR61, F2, PLAU, PLAUR	5
Cell-To-Cell Signaling and Interaction	adhesion	adhesion of lymphocytes	7,89E-05	CCL21, CD28, F2, ICOSLG, PLAU, PROC, SELP, SKAP1, THBS1, TLR4	10
Cell-To-Cell Signaling and Interaction	adhesion	adhesion of mononuclear leukocytes	1,17E-04	CCL21, CD28, F2, ICOSLG, PLAU, PROC, SELP, SKAP1, TGFBR2, THBS1, TLR4	11
Cell-To-Cell Signaling and Interaction	adhesion	adhesion of T lymphocytes	2,22E-04	CCL21, F2, PLAU, PROC, SELP, SKAP1, THBS1, TLR4	8
Cell-To-Cell Signaling and Interaction	adhesion	adhesion of cells	2,25E-04	ANXA9, AZGP1, BMP7, CCL21, CD28, CDH11, CHST10, CTGF, CXCL9, CXCL16, CYFIP2 (includes EG:26999), CYR61, DAB1, F2, GNE, GPNMB, ICOSLG, IFNG, INHBB, ITGB6, LTF, PKHD1, PLAU, PLAUR, PRLR, PROC, PTPRT, PTPRZ1, REG3A (includes EG:5068), S100A9, SELP, SKAP1, SPG7, SPINK5, ST6GAL1, TGFBR2, THBS1, TLR4, TRPV6	39
Cell-To-Cell Signaling and Interaction	adhesion	adhesion of neutrophils	1,01E-03	F2, PLAU, PLAUR, S100A9, SELP, TLR4	6
Cell-To-Cell Signaling and Interaction	adhesion	adhesion of leukocytes	2,46E-03	CCL21, CD28, F2, ICOSLG, PLAU, PLAUR, PROC, S100A9, SELP, SKAP1, TGFBR2, THBS1, TLR4	13
Cell-To-Cell Signaling and Interaction	adhesion	adhesion of microvascular endothelial cells	2,78E-03	F2, PROC, THBS1	3
Cell-To-Cell Signaling and Interaction	adhesion	adhesion of blood cells	5,84E-03	CCL21, CD28, CXCL9, F2, ICOSLG, PLAU, PLAUR, PROC, S100A9, SELP, SKAP1, TGFBR2, THBS1, TLR4	14
Cell-To-Cell Signaling and Interaction	adhesion	adhesion of endothelial cells	7,13E-03	CYR61, F2, PROC, SELP, TGFBR2, THBS1	6
Cell-To-Cell Signaling and Interaction	adhesion	adhesion of leukocyte cell lines	8,21E-03	LTF, PLAU, PLAUR, THBS1	4
Cell-To-Cell Signaling and Interaction	adhesion	adhesion of mononuclear cells	8,52E-03	F2, PLAUR	2
Cell-To-Cell Signaling and Interaction	adhesion	adhesion of monocytes	9,36E-03	F2, ICOSLG, SELP, TGFBR2	4
Cell-To-Cell Signaling and Interaction	activation	activation of peritoneal macrophages	5,07E-04	IFNG, RARRES2, TLR4	3
Cell-To-Cell Signaling and Interaction	activation	activation of mononuclear cells	1,99E-03	CD14, CD28, ICOSLG	3
Cell-To-Cell Signaling and Interaction	activation	activation of epithelial cells	3,23E-03	CD14, IFNG, RARRES2, TLR4	4
Cell-To-Cell Signaling and Interaction	activation	activation of leukocytes	3,50E-03	CD14, CD28, CD244, GAD2, HLA-A, HSP90B1, ICOSLG, IFNG, IL18R1, ITGB6, KLF2, LCN2, LCP2, LDLR, PROC, RARRES2, TAC1, THBS1, TLR4, TLR7	20
Cell-To-Cell Signaling and Interaction	activation	activation of endothelial cells	3,73E-03	CD14, F2, PLAU	3
Cell-To-Cell Signaling and Interaction	activation	activation of blood cells	4,65E-03	CD14, CD28, CD244, F2, GAD2, HLA-A, HSP90B1, ICOSLG, IFNG, IL18R1, ITGB6, KLF2, LCN2, LCP2, LDLR, PROC, RARRES2, TAC1, THBS1, TLR4, TLR7	21
Cell-To-Cell Signaling and Interaction	activation	activation of PBMC cells	5,21E-03	CD14, CD28	2
Cell-To-Cell Signaling and Interaction	activation	activation of cell lines	7,28E-03	CALCB (includes EG:797), CD28, HLA-A, HSP90B1, THBS1, TLR4, WNT1	7
Cell-To-Cell Signaling and Interaction	activation	activation of phagocytes	7,28E-03	CD14, IFNG, ITGB6, LCN2, RARRES2, THBS1, TLR4	7
Cell-To-Cell Signaling and Interaction	activation	activation of hepatic stellate cells	7,70E-03	IFNG, PLAU, TLR4	3
Cell-To-Cell Signaling and Interaction	stimulation	stimulation of cells	1,38E-03	CD28, F2, ICOSLG, IFNG, RASGRP4, THBS1, TLR4	7
Cell-To-Cell Signaling and Interaction	stimulation	stimulation of eukaryotic cells	5,99E-03	CD28, F2, ICOSLG, IFNG, THBS1, TLR4	6
Cell-To-Cell Signaling and Interaction	interaction	interaction of cells	1,82E-03	CD14, CD28, IFNG, IL18R1, LCP2, PCDH7, SELP, SST	8
Cell-To-Cell Signaling and Interaction	interaction	interaction of leukocytes	2,51E-03	CD14, CD28, IFNG, IL18R1, LCP2, SELP, SST	7
Cell-To-Cell Signaling and Interaction	recruitment	recruitment of leukocytes	1,93E-03	AHR, CD14, CD28, CXCL9, F13A1, HDC, IFNG, RARRES2, SELP, THBS1, TLR4, TLR7	12
Cell-To-Cell Signaling and Interaction	recruitment	recruitment of normal cells	2,23E-03	AHR, CD14, CD28, CXCL9, CXCL13, F13A1, HDC, IFNG, RARRES2, SELP, THBS1, TLR4, TLR7	13
Cell-To-Cell Signaling and Interaction	recruitment	recruitment of lymphatic system cells	3,38E-03	AHR, CD14, CD28, CXCL9, CXCL13, IFNG, RARRES2, SELP, TLR4	9
Cell-To-Cell Signaling and Interaction	recruitment	recruitment of granulocytes	8,84E-03	AHR, CD14, CD28, CXCL9, IFNG, RARRES2, SELP, TLR4	8
Cell-To-Cell Signaling and Interaction	recruitment	recruitment of phagocytes	9,38E-03	AHR, CD14, CD28, F13A1, IFNG, RARRES2, THBS1, TLR4	8
Cell-To-Cell Signaling and Interaction	communication	communication of eukaryotic cells	3,73E-03	ESR1, GJA1, IFNG	3
Cell-To-Cell Signaling and Interaction	responsiveness	responsiveness of cells	5,21E-03	ESR2, TGFBR2	2
Cell-To-Cell Signaling and Interaction	gap junctional intercellular communication	gap junctional intercellular communication of cell lines	8,52E-03	ESR1, GJA1	2
Cell-To-Cell Signaling and Interaction	response	response of endothelial cells	8,52E-03	S100A9, SPHK1	2
Cell Death	removal	removal of cells	3,73E-05	CD14, HDC, IFNG, PLA2G4A, PLAT, PLAU, TLR4	7
Cell Death	cell death	cell death of gastrointestinal cells	6,90E-05	ESR1, ESR2, HSF1, IFNG, PLA2G4A, PYY, SST	7
Cell Death	cell death	cell death of intestinal cells	2,79E-04	ESR1, ESR2, IFNG, PLA2G4A, PYY, SST	6
Cell Death	cell death	cell death of tumor cell lines	9,64E-04	AGR2, AHR, BID, BMP7, CALCB (includes EG:797), CASP7, CD28, CEBPD, CRYAB, CSTA, CTGF, CYR61, DEFB1, DUSP9, ESR1, FOS, GNE, HOXB9, HSF1, IDO1, IFNG, IL24, INHBA, ITPK1, KLF2, LCN2, LRDD, MCM10, MS4A1, MSX1, MYB (includes EG:4602), NAIP, NEK6, PDZK1, PLAU, PLAUR, PROM2, PRPF19, S100A9, S100A11, S1PR2, SLC5A8, SPHK1, ST6GAL1, TIMP4, TLR4, WNT1	47
Cell Death	cell death	cell death of cell lines	2,11E-03	AGR2, AHR, BID, BMP7, BTC, CALCB (includes EG:797), CASP7, CCND2, CD28, CEBPD, CRYAB, CSTA, CTGF, CTH, CYR61, DEFB1, DUSP9, ESR1, F2, FOS, GNE, GPI, HOXB9, HSF1, IDO1, IFNG, IL24, INHBA, ITPK1, KLF2, LCN2, LRDD, MCM10, MGP, MS4A1, MSX1, MT1F, MYB (includes EG:4602), NAIP, NEK6, PDIA3, PDZK1, PLA2G4A, PLAU, PLAUR, PRLR, PROC, PROM2, PRPF19, S100A9, S100A11, S1PR2, SLC5A8, SPHK1, ST6GAL1, TIMP4, TL…	58
Cell Death	cell death	cell death of eukaryotic cells	2,20E-03	AGR2, AHR, ANPEP, ART2A, BID, BMP7, BTC, CALCB (includes EG:797), CAPN1, CASP7, CCND2, CD28, CDKN2B, CEBPD, CRYAB, CSTA, CTGF, CTH, CYR61, DEFB1, DUSP9, ESR1, ESR2, F2, FOS, GNE, GPI, HDAC9 (includes EG:9734), HOXB9, HSF1, ICOSLG, IDO1, IFNG, IL24, INHBA, ITPK1, KCNK3, KLF2, LCN2, LDLR, LRDD, LTF, MB, MCM10, MGP, MS4A1, MSX1, MT1E, MT1F, MYB (includes EG:4602), NAIP, NEK6, NKX2-6, PDIA3, PDZK1, P…	81
Cell Death	cell death	cell death of organ	2,43E-03	AHR, CD14, F13A1, IFNG, MT1E, MT1F	6
Cell Death	cell death	cell death	4,68E-03	ACSL4, ACVR1C, AGR2, AHR, ANPEP, ART2A, BID, BMP7, BTC, CALCB (includes EG:797), CAPN1, CASP7, CCND2, CD14, CD28, CDKN2B, CEBPD, CIDEC, CITED2, CRYAB, CSTA, CTGF, CTH, CYFIP2 (includes EG:26999), CYR61, DEFB1, DUSP9, ESR1, ESR2, F2, F13A1, FOS, GJA1, GNE, GPI, GSDMA, HDAC9 (includes EG:9734), HOXB9, HSF1, ICOSLG, IDO1, IFNG, IL24, INHBA, IQGAP2, ITPK1, KCNK3, KLF2, KLF11, LCN2, LDLR, LRDD, LTF, M…	94
Cell Death	cell death	cell death of astrocytes	5,34E-03	CRYAB, F2, IFNG, TLR4	4
Cell Death	cell death	cell death of phagocytes	7,36E-03	ANPEP, CASP7, IFNG, LDLR, LTF, NAIP, PLA2G4A, TLR4	8
Cell Death	cell death	cell death of prostate cancer cell lines	7,89E-03	AGR2, BMP7, CASP7, FOS, IL24, INHBA, PLAU, PLAUR, PROM2	9
Cell Death	apoptosis	apoptosis of tumor cell lines	2,46E-04	AHR, BID, BMP7, CALCB (includes EG:797), CASP7, CD28, CEBPD, CRYAB, CSTA, CTGF, CYR61, DEFB1, ESR1, FOS, GNE, HOXB9, HSF1, IDO1, IFNG, IL24, INHBA, ITPK1, KLF2, LCN2, LRDD, MCM10, MS4A1, MSX1, MYB (includes EG:4602), NAIP, NEK6, PLAU, PLAUR, PRPF19, S100A9, S100A11, S1PR2, SLC5A8, SPHK1, ST6GAL1, TIMP4, TLR4, WNT1	43
Cell Death	apoptosis	apoptosis of epithelial cells	6,02E-04	BMP7, CRYAB, ESR2, F2, IFNG, LCN2, PLA2G4A, PLAU, PLAUR, PRDX6, PROC, SPHK1, TLR4	13
Cell Death	apoptosis	apoptosis of eukaryotic cells	9,07E-04	AHR, ANPEP, ART2A, BID, BMP7, BTC, CALCB (includes EG:797), CAPN1, CASP7, CD28, CDKN2B, CEBPD, CRYAB, CSTA, CTGF, CTH, CYR61, DEFB1, ESR1, ESR2, F2, FOS, GNE, GPI, HOXB9, HSF1, ICOSLG, IDO1, IFNG, IL24, INHBA, ITPK1, KLF2, LCN2, LDLR, LRDD, LTF, MB, MCM10, MGP, MS4A1, MSX1, MT1E, MT1F, MYB (includes EG:4602), NAIP, NEK6, NKX2-6, PLA2G4A, PLAT, PLAU, PLAUR, PRDX6, PRLR, PROC, PRPF19, PTPRZ1, S100A…	71
Cell Death	apoptosis	apoptosis	9,97E-04	ACSL4, ACVR1C, AHR, ANPEP, ART2A, BID, BMP7, BTC, CALCB (includes EG:797), CAPN1, CASP7, CCND2, CD14, CD28, CDKN2B, CEBPD, CIDEC, CITED2, CRYAB, CSTA, CTGF, CTH, CYFIP2 (includes EG:26999), CYR61, DEFB1, ESR1, ESR2, F2, FOS, GJA1, GNE, GPI, GSDMA, HOXB9, HSF1, ICOSLG, IDO1, IFNG, IL24, INHBA, IQGAP2, ITPK1, KLF2, LCN2, LDLR, LRDD, LTF, MB, MCM10, MGP, MS4A1, MSX1, MT1E, MT1F, MYB (includes EG:460…	85
Cell Death	apoptosis	apoptosis of gastrointestinal cells	1,34E-03	ESR1, ESR2, HSF1, IFNG, PLA2G4A	5
Cell Death	apoptosis	apoptosis of hepatoma cell lines	1,54E-03	AHR, BID, FOS, IFNG, IL24, INHBA, S1PR2	7
Cell Death	apoptosis	apoptosis of cell lines	2,55E-03	AHR, BID, BMP7, BTC, CALCB (includes EG:797), CASP7, CD28, CEBPD, CRYAB, CSTA, CTGF, CTH, CYR61, DEFB1, ESR1, F2, FOS, GNE, GPI, HOXB9, HSF1, IDO1, IFNG, IL24, INHBA, ITPK1, KLF2, LCN2, LRDD, MCM10, MGP, MS4A1, MSX1, MYB (includes EG:4602), NAIP, NEK6, PLAU, PLAUR, PRLR, PRPF19, S100A9, S100A11, S1PR2, SLC5A8, SPHK1, ST6GAL1, TIMP4, TLR4, WNT1	49
Cell Death	apoptosis	apoptosis of tubular cells	2,68E-03	BID, LCN2, MT1F, TLR4	4
Cell Death	apoptosis	apoptosis of normal cells	4,04E-03	AHR, ANPEP, ART2A, BID, BMP7, CAPN1, CASP7, CD28, CRYAB, CTGF, ESR1, ESR2, F2, FOS, GPI, HSF1, ICOSLG, IFNG, INHBA, KLF2, LCN2, LDLR, LRDD, LTF, MB, MSX1, MT1E, MT1F, NAIP, NKX2-6, PLA2G4A, PLAT, PLAU, PLAUR, PRDX6, PROC, PRPF19, PTPRZ1, SERPINF1, SPHK1, TAC1, THBS1, TLR4, UBD	44
Cell Death	apoptosis	apoptosis of peritoneal macrophages	4,87E-03	IFNG, PLA2G4A, TLR4	3
Cell Death	apoptosis	apoptosis of intestinal cells	5,34E-03	ESR1, ESR2, IFNG, PLA2G4A	4
Cell Death	apoptosis	apoptosis of neuroglia	6,54E-03	CRYAB, F2, IFNG, LCN2, PTPRZ1, TLR4	6
Cell Death	apoptosis	apoptosis of kidney cells	6,67E-03	BID, CTGF, LCN2, MT1F, TLR4	5
Cell Death	apoptosis	apoptosis of astrocytes	7,70E-03	CRYAB, F2, IFNG	3
Cell Death	apoptosis	apoptosis of microglia	7,70E-03	IFNG, LCN2, TLR4	3
Cell Death	necrosis	necrosis	6,01E-04	AHR, CD14, CRYAB, DEFB1, F13A1, IFNG, KLF2, LDLR, MT1E, MT1F, PDE3A, PLAT, PLAU, PROC, S100A9, TAC1, TLR4	17
Cell Death	necrosis	necrosis of organ	1,58E-03	CD14, F13A1, IFNG, MT1E, MT1F	5
Cell Death	necrosis	necrosis of renal glomerulus	2,66E-03	PLAT, PLAU	2
Cell Death	necrosis	necrosis of apud cells	5,21E-03	IFNG, PROC	2
Cell Death	necrosis	necrosis of islets of Langerhans	5,21E-03	IFNG, PROC	2
Cell Death	necrosis	necrosis of liver	5,34E-03	CD14, IFNG, MT1E, MT1F	4
Cell Death	necrosis	necrosis of normal cells	8,98E-03	AHR, CRYAB, IFNG, KLF2, PROC, TAC1, TLR4	7
Cell Death	cytotoxicity	cytotoxicity of hepatocytes	9,05E-04	MT1E, MT1F	2
Cell Death	sub-G1 phase	arrest in sub-G1 phase of melanoma cell lines	9,05E-04	CDKN2B, IFNG	2
Cell Death	sub-G1 phase	arrest in sub-G1 phase of eukaryotic cells	6,19E-03	CD28, CDKN2B, IFNG	3
Cell Death	clearance	clearance of cells	1,58E-03	CD14, HDC, IFNG, PLA2G4A, TLR4	5
Cell Death	cell viability	cell viability of cell lines	4,64E-03	ANLN, ESR1, HSP90B1, IFNG, MT1E, MT1F, PLAU, PLAUR, PRDX6, SPHK1, THBS1	11
Cell Death	cell viability	cell viability of eukaryotic cells	8,54E-03	ANLN, ESR1, FOS, HSP90B1, IFNG, MT1E, MT1F, PLAU, PLAUR, PRDX6, SLC11A2, SPHK1, THBS1	13
Cell Death	anoikis	anoikis of RPE cells	5,21E-03	PLAU, PLAUR	2
Tissue Development	adhesion	adhesion of smooth muscle cells	3,86E-05	CXCL16, CYR61, F2, PLAU, PLAUR	5
Tissue Development	adhesion	adhesion of lymphocytes	7,89E-05	CCL21, CD28, F2, ICOSLG, PLAU, PROC, SELP, SKAP1, THBS1, TLR4	10
Tissue Development	adhesion	adhesion of mononuclear leukocytes	1,17E-04	CCL21, CD28, F2, ICOSLG, PLAU, PROC, SELP, SKAP1, TGFBR2, THBS1, TLR4	11
Tissue Development	adhesion	adhesion of T lymphocytes	2,22E-04	CCL21, F2, PLAU, PROC, SELP, SKAP1, THBS1, TLR4	8
Tissue Development	adhesion	adhesion of cells	2,25E-04	ANXA9, AZGP1, BMP7, CCL21, CD28, CDH11, CHST10, CTGF, CXCL9, CXCL16, CYFIP2 (includes EG:26999), CYR61, DAB1, F2, GNE, GPNMB, ICOSLG, IFNG, INHBB, ITGB6, LTF, PKHD1, PLAU, PLAUR, PRLR, PROC, PTPRT, PTPRZ1, REG3A (includes EG:5068), S100A9, SELP, SKAP1, SPG7, SPINK5, ST6GAL1, TGFBR2, THBS1, TLR4, TRPV6	39
Tissue Development	adhesion	adhesion of neutrophils	1,01E-03	F2, PLAU, PLAUR, S100A9, SELP, TLR4	6
Tissue Development	adhesion	adhesion of leukocytes	2,46E-03	CCL21, CD28, F2, ICOSLG, PLAU, PLAUR, PROC, S100A9, SELP, SKAP1, TGFBR2, THBS1, TLR4	13
Tissue Development	adhesion	adhesion of microvascular endothelial cells	2,78E-03	F2, PROC, THBS1	3
Tissue Development	adhesion	adhesion of blood cells	5,84E-03	CCL21, CD28, CXCL9, F2, ICOSLG, PLAU, PLAUR, PROC, S100A9, SELP, SKAP1, TGFBR2, THBS1, TLR4	14
Tissue Development	adhesion	adhesion of endothelial cells	7,13E-03	CYR61, F2, PROC, SELP, TGFBR2, THBS1	6
Tissue Development	adhesion	adhesion of leukocyte cell lines	8,21E-03	LTF, PLAU, PLAUR, THBS1	4
Tissue Development	adhesion	adhesion of mononuclear cells	8,52E-03	F2, PLAUR	2
Tissue Development	adhesion	adhesion of monocytes	9,36E-03	F2, ICOSLG, SELP, TGFBR2	4
Tissue Development	accumulation	accumulation of cells	3,17E-04	AHR, BID, CD28, CXCL9, DAB1, F2, HDC, ICOSLG, IFNG, LDLR, MCM10, MMP3, PLAT, PLAU, PROC, S100A9, SELP, TLR4	18
Tissue Development	accumulation	accumulation of blood cells	6,65E-04	CD28, CXCL9, F2, HDC, ICOSLG, IFNG, LDLR, MMP3, PLAT, PLAU, PROC, S100A9, SELP, TLR4	14
Tissue Development	accumulation	accumulation of macrophages	1,32E-03	CD28, LDLR, MMP3, PLAU, S100A9, TLR4	6
Tissue Development	accumulation	accumulation of phagocytes	1,82E-03	CD28, LDLR, MMP3, PLAU, PROC, S100A9, SELP, TLR4	8
Tissue Development	accumulation	accumulation of leukocytes	3,65E-03	CD28, CXCL9, HDC, ICOSLG, IFNG, LDLR, MMP3, PLAU, PROC, S100A9, SELP, TLR4	12
Tissue Development	accumulation	accumulation of blood platelets	8,52E-03	F2, PLAT	2
Tissue Development	developmental process	developmental process of endothelial tissue	7,79E-04	BMP7, ESR1, ESR2, PLAT, TGFBR2	5
Tissue Development	developmental process	developmental process of epithelial tissue	1,33E-03	BMP7, CA2, ESR1, ESR2, HOXB2, HSF1, INHBB, LCN2, PLAT, TGFBR2	10
Tissue Development	developmental process	developmental process of tissue	3,94E-03	BMP7, CA2, CALCB (includes EG:797), CCL21, CCND2, CITED1, CITED2, CRYAB, CXCL13, DAB1, EDNRA, ELF5, ESR1, ESR2, F2, GJA1, HDAC9 (includes EG:9734), HDC, HHEX, HOXB2, HOXD8, HOXD9, HSF1, HSP90B1, IGSF10, INHBA, INHBB, LCN2, MSX1, MYH10, MYL3, NKX2-6, PITX1, PLA2G4A, PLAT, PLAU, PYY, RELN, SPHK1, TAC1, TGFBR2, THBS1	42
Tissue Development	developmental process	developmental process of cardiovascular tissue	7,82E-03	BMP7, CCND2, ESR1, ESR2, MYL3, PLAT, TGFBR2	7
Tissue Development	aggregation	aggregation of cells	2,57E-03	BMP7, CAPN1, CDH11, CITED1, COL14A1, CXCL9, F2, HDC, LCP2, PLA2G4A, PLAT, SELP, SERPINF1, THBS1	14
Tissue Development	proliferation	proliferation of alveolar epithelium	2,66E-03	ESR1, WNT1	2
Tissue Development	development	development of epithelial tissue	3,46E-03	BMP7, CA2, ESR1, HOXB2, HSF1, INHBB, PLAT, TGFBR2	8
Tissue Development	formation	formation of endothelial tube	4,76E-03	KLF2, PLAU, PLAUR, SERPINF1, TGFBR2	5
Tissue Development	formation	formation of tissue	8,05E-03	BMP7, CALCB (includes EG:797), CHRDL2, CTGF, DAB1, ESR1, HDC, IFNG, KLF2, PLAU, PLAUR, RGS2, SERPINF1, TGFBR2, THBS1, WNT1	16
Tissue Development	formation	formation of pannus tissue	8,52E-03	BID, PLA2G4A	2
Tissue Development	generation	generation of Th1 cells	5,21E-03	CD28, IFNG	2
Tissue Development	regeneration	regeneration of endothelial tissue	5,21E-03	ESR1, ESR2	2
Tissue Development	regeneration	regeneration of tissue	5,35E-03	ESR1, ESR2, GJA1, IGSF10, PLAU	5
Gene Expression	activation	activation of NFkB binding site	4,64E-05	BMP7, CD14, CD28, CXCL16, FOS, IFNG, LTF, TLR4, TLR7	9
Gene Expression	activation	activation of AP1 consensus site	8,75E-04	BMP7, CD28, ESR1, ESR2, FOS, IFNG	6
Gene Expression	activation	activation of Sf1 binding site	1,99E-03	CEBPD, ESR1, ESR2	3
Gene Expression	activation	activation of TGF beta response element	1,99E-03	BMP7, F2, TGFBR2	3
Gene Expression	activation	activation of AP1 response element	3,73E-03	CD28, ESR1, IFNG	3
Gene Expression	transcription	transcription of AP1 response element	1,99E-03	ESR1, FOS, TGFBR2	3
Gene Expression	transcription	transcription of AP2 binding site	5,21E-03	ESR1, ESR2	2
Gene Expression	transcription	transcription of TPA response element	5,21E-03	ACVR1C, ESR1	2
Gene Expression	transactivation	transactivation of synthetic promoter	4,41E-03	AHR, CD28, CXADR, ESR1, ESR2, FOS, HOXB7, IFNG, INHBA, LTF, RXRG	11
Gene Expression	transactivation	transactivation of Sf1 binding site	5,21E-03	ESR1, ESR2	2
Gene Expression	transactivation	transactivation of vitellogenin estrogen response element	5,21E-03	ESR1, ESR2	2
Gene Expression	binding	binding of interferon-gamma activated sequence	7,70E-03	CD28, IFNG, PLAU	3
Cardiovascular System Development and Function	morphology	morphology of artery	5,15E-05	CITED2, GJA1, KLF2, MYH10	4
Cardiovascular System Development and Function	morphology	morphology of blood vessel	6,09E-05	AHR, CITED2, CRYAB, GJA1, KLF2, MYH10	6
Cardiovascular System Development and Function	morphology	morphology of vein	9,05E-04	AHR, KLF2	2
Cardiovascular System Development and Function	permeability	permeability of vasculature	7,81E-05	F2, MMP3, PLAT, SERPINF1, TAC1, THBS1	6
Cardiovascular System Development and Function	development	development of blood vessel	2,66E-04	AHR, BTC, CITED1, CITED2, CTGF, CYR61, EDNRA, GJA1, HHEX, IFNG, IL24, KLF2, MYB (includes EG:4602), PDZK1, PLAT, PLAU, PLAUR, PROP1, SELP, SERPINF1, SPHK1, SPINK5, TAC1, TGFBR2, THBS1, TLR4, WARS	27
Cardiovascular System Development and Function	cardiovascular process	cardiovascular process of blood vessel	4,78E-04	AHR, CALCB (includes EG:797), CDKN2B, CYR61, F2, HHEX, IL24, KLF11, KLK2, MME, PDZK1, SERPINF1, SPHK1, SPINK5, TAC1, THBS1	16
Cardiovascular System Development and Function	cardiovascular process	cardiovascular process of carotid artery	9,05E-04	KLK2, PDZK1	2
Cardiovascular System Development and Function	cardiovascular process	cardiovascular process of artery	4,63E-03	CALCB (includes EG:797), CDKN2B, F2, KLF11, KLK2, MME, PDZK1, SPHK1	8
Cardiovascular System Development and Function	dilation	dilation of carotid artery	9,05E-04	GPER, KLK2	2
Cardiovascular System Development and Function	dilation	dilation of blood vessel	1,32E-03	CALCB (includes EG:797), F2, GPER, KLK2, TAC1, THBS1	6
Cardiovascular System Development and Function	dilation	dilation of artery	2,49E-03	CALCB (includes EG:797), F2, GPER, KLK2, THBS1	5
Cardiovascular System Development and Function	angiogenesis	angiogenesis	1,45E-03	AHR, BTC, CTGF, CYR61, EDNRA, HHEX, IFNG, IL24, KLF2, MYB (includes EG:4602), PLAT, PLAU, PLAUR, SERPINF1, SPHK1, SPINK5, TAC1, TGFBR2, THBS1, TLR4, WARS	21
Cardiovascular System Development and Function	angiogenesis	angiogenesis of wound	5,21E-03	IFNG, THBS1	2
Cardiovascular System Development and Function	formation	formation of neointima	1,70E-03	INHBA, MYB (includes EG:4602), PLAU, S100A9, SELP, TLR4	6
Cardiovascular System Development and Function	formation	formation of endothelial tube	4,76E-03	KLF2, PLAU, PLAUR, SERPINF1, TGFBR2	5
Cardiovascular System Development and Function	maturation	maturation of vasculature	2,66E-03	KLF2, SPHK1	2
Cardiovascular System Development and Function	pressure	pressure of right ventricle of heart	2,66E-03	PLAU, PLAUR	2
Cardiovascular System Development and Function	quantity	quantity of blood vessel tissue	2,66E-03	PROC, THBS1	2
Cardiovascular System Development and Function	adhesion	adhesion of microvascular endothelial cells	2,78E-03	F2, PROC, THBS1	3
Cardiovascular System Development and Function	adhesion	adhesion of endothelial cells	7,13E-03	CYR61, F2, PROC, SELP, TGFBR2, THBS1	6
Cardiovascular System Development and Function	mean arterial pressure	mean arterial pressure of rodents	3,36E-03	AHR, CALCB (includes EG:797), EDNRA, GPER, PLAU, TAC1	6
Cardiovascular System Development and Function	activation	activation of endothelial cells	3,73E-03	CD14, F2, PLAU	3
Cardiovascular System Development and Function	vascularization	vascularization	3,77E-03	ANPEP, CD28, CRYAB, CYR61, IFNG, INHBA, MB, S1PR2, SERPINF1, THBS1	10
Cardiovascular System Development and Function	vascularization	vascularization of cornea	4,55E-03	CYR61, INHBA, SERPINF1, THBS1	4
Cardiovascular System Development and Function	neovascularization	neovascularization	4,99E-03	ANPEP, CD28, CYR61, IFNG, INHBA, S1PR2, SERPINF1	7
Cardiovascular System Development and Function	regeneration	regeneration of endothelial tissue	5,21E-03	ESR1, ESR2	2
Cardiovascular System Development and Function	relaxation	relaxation of thoracic aorta	5,21E-03	CALCB (includes EG:797), ESR1	2
Cardiovascular System Development and Function	vasodilation	vasodilation of mice	8,52E-03	ESR1, ESR2	2
Organismal Development	morphology	morphology of artery	5,15E-05	CITED2, GJA1, KLF2, MYH10	4
Organismal Development	morphology	morphology of blood vessel	6,09E-05	AHR, CITED2, CRYAB, GJA1, KLF2, MYH10	6
Organismal Development	morphology	morphology of vein	9,05E-04	AHR, KLF2	2
Organismal Development	development	development of blood vessel	2,66E-04	AHR, BTC, CITED1, CITED2, CTGF, CYR61, EDNRA, GJA1, HHEX, IFNG, IL24, KLF2, MYB (includes EG:4602), PDZK1, PLAT, PLAU, PLAUR, PROP1, SELP, SERPINF1, SPHK1, SPINK5, TAC1, TGFBR2, THBS1, TLR4, WARS	27
Organismal Development	development	development of secretory structure	3,47E-03	AHR, BMP7, CITED2, ELF5, ESR1, HHEX, HOXB9, HOXD9, NKX3-1, PITX1, PRLR, PROP1	12
Organismal Development	development	development of prostate gland	6,19E-03	AHR, ESR1, NKX3-1	3
Organismal Development	dilation	dilation of carotid artery	9,05E-04	GPER, KLK2	2
Organismal Development	dilation	dilation of blood vessel	1,32E-03	CALCB (includes EG:797), F2, GPER, KLK2, TAC1, THBS1	6
Organismal Development	dilation	dilation of artery	2,49E-03	CALCB (includes EG:797), F2, GPER, KLK2, THBS1	5
Organismal Development	angiogenesis	angiogenesis	1,45E-03	AHR, BTC, CTGF, CYR61, EDNRA, HHEX, IFNG, IL24, KLF2, MYB (includes EG:4602), PLAT, PLAU, PLAUR, SERPINF1, SPHK1, SPINK5, TAC1, TGFBR2, THBS1, TLR4, WARS	21
Organismal Development	angiogenesis	angiogenesis of wound	5,21E-03	IFNG, THBS1	2
Organismal Development	vascularization	vascularization	3,77E-03	ANPEP, CD28, CRYAB, CYR61, IFNG, INHBA, MB, S1PR2, SERPINF1, THBS1	10
Organismal Development	vascularization	vascularization of cornea	4,55E-03	CYR61, INHBA, SERPINF1, THBS1	4
Organismal Development	neovascularization	neovascularization	4,99E-03	ANPEP, CD28, CYR61, IFNG, INHBA, S1PR2, SERPINF1	7
Organismal Development	activation	activation of plasma	5,21E-03	PLAT, THBS1	2
Tissue Morphology	morphology	morphology of artery	5,15E-05	CITED2, GJA1, KLF2, MYH10	4
Tissue Morphology	morphology	morphology of blood vessel	6,09E-05	AHR, CITED2, CRYAB, GJA1, KLF2, MYH10	6
Tissue Morphology	morphology	morphology of fibrous cap	9,05E-04	GJA1, LDLR	2
Tissue Morphology	morphology	morphology of vein	9,05E-04	AHR, KLF2	2
Tissue Morphology	quantity	quantity of granulosa cells	5,07E-04	ESR1, ESR2, INHBA	3
Tissue Morphology	quantity	quantity of phagocytes	5,25E-04	AHR, BID, GJA1, HDC, HOXB7, IFNG, ITGB6, LDLR, MMP3, PLAT, PLAU, S100A9, SELP, TLR4	14
Tissue Morphology	quantity	quantity of antigen presenting cells	1,21E-03	BID, CCL21, CXCL13, HOXB7, IFNG, ITGB6, LDLR, MMP3, PLAT, PLAU, SELP, TLR4	12
Tissue Morphology	quantity	quantity of macrophages	1,64E-03	BID, HOXB7, IFNG, ITGB6, LDLR, MMP3, PLAT, PLAU, SELP, TLR4	10
Tissue Morphology	quantity	quantity of thymocytes	2,07E-03	CD244, GAD2, GJA1, ICOSLG, IFNG, LCP2, SST, TOX, WNT1	9
Tissue Morphology	quantity	quantity of smooth muscle cells	2,15E-03	GJA1, IFNG, KLF2, LDLR, PLAU	5
Tissue Morphology	quantity	quantity of leukocytes	2,32E-03	AHR, BID, CCL21, CD28, CD244, CXCL13, GAD2, GJA1, HDC, HOXB7, HSP90B1, ICOSLG, IFNG, ITGB6, LCP2, LDLR, MMP3, MS4A1, PLAT, PLAU, S100A9, SAMSN1, SELP, SST, TGFBR2, TLR4, TOX, WNT1	28
Tissue Morphology	quantity	quantity of blood cells	2,55E-03	AHR, BID, CCL21, CD28, CD244, CXCL13, GAD2, GJA1, HDC, HOXB7, HSP90B1, ICOSLG, IFNG, ITGB6, LCP2, LDLR, MMP3, MS4A1, MYB (includes EG:4602), PLAT, PLAU, S100A9, SAMSN1, SELP, SST, TGFBR2, THBS1, TLR4, TOX, WNT1	30
Tissue Morphology	quantity	quantity of blood vessel tissue	2,66E-03	PROC, THBS1	2
Tissue Morphology	quantity	quantity of adipose tissue	5,47E-03	CEBPD, HDC, MT1E, MT1F, PLIN1, PRLR	6
Tissue Morphology	quantity	quantity of tissue	7,46E-03	CEBPD, ESR2, HDC, MT1E, MT1F, PLIN1, PRLR, PROC, THBS1	9
Tissue Morphology	quantity	quantity of mononuclear leukocytes	8,98E-03	AHR, BID, CCL21, CD28, CD244, CXCL13, GAD2, GJA1, HOXB7, HSP90B1, ICOSLG, IFNG, ITGB6, LCP2, LDLR, MS4A1, SAMSN1, SST, TGFBR2, TOX, WNT1	21
Tissue Morphology	quantity	quantity of lymphatic system cells	9,07E-03	AHR, BID, CXCL13, GJA1, HDC, HOXB7, IFNG, MMP3, S100A9, SELP, THBS1, TLR4	12
Tissue Morphology	dilation	dilation of carotid artery	9,05E-04	GPER, KLK2	2
Tissue Morphology	dilation	dilation of blood vessel	1,32E-03	CALCB (includes EG:797), F2, GPER, KLK2, TAC1, THBS1	6
Tissue Morphology	dilation	dilation of artery	2,49E-03	CALCB (includes EG:797), F2, GPER, KLK2, THBS1	5
Tissue Morphology	volume	volume of trabecular bone	4,55E-03	CALCB (includes EG:797), CAPN1, CTGF, FOS	4
Tissue Morphology	volume	volume of tissue	6,54E-03	CALCB (includes EG:797), CAPN1, CTGF, FOS, IFNG, PROC	6
Tissue Morphology	volume	volume of bone	8,22E-03	CALCB (includes EG:797), CAPN1, CTGF, FOS, IFNG	5
Tissue Morphology	relaxation	relaxation of thoracic aorta	5,21E-03	CALCB (includes EG:797), ESR1	2
Dermatological Diseases and Conditions	dermatitis	dermatitis	5,41E-05	AHNAK, CXCL13, CYSLTR1, HDAC9 (includes EG:9734), ICOSLG, IFNG, LCP2, MMP3, MS4A1, OSMR, PPP3CC, S100A11, SELP, SPINK5, TLR4	15
Dermatological Diseases and Conditions	contact dermatitis	contact dermatitis	1,89E-04	ICOSLG, IFNG, LCP2, MMP3, OSMR, TLR4	6
Dermatological Diseases and Conditions	contact dermatitis	contact dermatitis of organ	2,59E-04	LCP2, MMP3, TLR4	3
Dermatological Diseases and Conditions	contact dermatitis	contact dermatitis of ear	2,66E-03	MMP3, TLR4	2
Dermatological Diseases and Conditions	dermatological disorder	dermatological disorder	3,13E-04	AHNAK, AHR, ALOXE3, C1R, CD14, CD28, CDH11, COL14A1, CXCL9, CXCL13, CYSLTR1, EDNRA, ESR1, ESR2, FOS, GABRG1, GJA1, HDAC9 (includes EG:9734), HLA-A, HSP90B1, ICOSLG, IFNG, IL24, LCP2, MMP3, MS4A1, MSX1, OSMR, PLAU, PLAUR, PPP3CC, RASGRP4, RXRG, S100A9, S100A11, SELP, SPINK5, TLR4, TLR7, UBD	40
Dermatological Diseases and Conditions	allergic contact dermatitis	allergic contact dermatitis	1,99E-03	IFNG, OSMR, TLR4	3
Dermatological Diseases and Conditions	alopecia	alopecia	2,86E-03	FOS, PLAU, PLAUR, RXRG, TLR7	5
Dermatological Diseases and Conditions	alopecia	alopecia of mice	3,23E-03	FOS, PLAU, PLAUR, RXRG	4
Dermatological Diseases and Conditions	blister	blister	3,73E-03	PLAT, PLAU, PLAUR	3
Dermatological Diseases and Conditions	development	development of blister	5,21E-03	PLAU, PLAUR	2
Dermatological Diseases and Conditions	hyperproliferation	hyperproliferation of hair follicle	5,21E-03	AHR, WNT1	2
Connective Tissue Development and Function	proliferation	proliferation of fibroblasts	6,78E-05	AHR, BTC, CCND2, CDKN2B, CITED2, COL14A1, ESR1, F2, FOS, GJA1, GPI, IL24, SPHK1, TAC1, TGFBR2	15
Connective Tissue Development and Function	volume	volume of trabecular bone	4,55E-03	CALCB (includes EG:797), CAPN1, CTGF, FOS	4
Connective Tissue Development and Function	volume	volume of bone	8,22E-03	CALCB (includes EG:797), CAPN1, CTGF, FOS, IFNG	5
Connective Tissue Development and Function	quantity	quantity of adipose tissue	5,47E-03	CEBPD, HDC, MT1E, MT1F, PLIN1, PRLR	6
Connective Tissue Development and Function	differentiation	differentiation of brown adipocytes	6,20E-03	MB, PEX11A, RARRES2, RGS2	4
Connective Tissue Development and Function	differentiation	differentiation of fibroblast cell lines	7,82E-03	AHR, BMP7, CBR2, CCDC80, MGP, RARRES2, RGS2	7
Connective Tissue Development and Function	activation	activation of hepatic stellate cells	7,70E-03	IFNG, PLAU, TLR4	3
Connective Tissue Development and Function	formation	formation of fibroblasts	8,52E-03	BMP7, CDH11	2
Gastrointestinal Disease	colorectal cancer	colorectal cancer	6,85E-05	ABP1, ANPEP, BMP7, C1R, CA2, CAPG, CCND2, CEBPD, CLIC5, COLEC12, CRABP1, CTGF, ESR2, F2, GJA1, GREB1, GSTT1, HDAC9 (includes EG:9734), HSP90B1, IFNG, INHBA, MAT2A, MCM10, MME, MMP3, MSX1, MT1E, MT1F, NEK6, OSMR, PBK, PLAT, PLAU, PLAUR, QPCT (includes EG:25797), SDF2L1, SLC12A8, SLC27A2, SLC5A3, SLC7A5, SPINK1, TBL2, TGFBR2, TLR4, TMEM97, WARS	46
Gastrointestinal Disease	pancreatitis	pancreatitis	4,76E-03	AHR, CCKAR, IFNG, SPINK1, TGFBR2	5
Gastrointestinal Disease	bleeding	bleeding of liver	5,21E-03	MT1E, MT1F	2
Reproductive System Disease	reproductive system disorder	reproductive system disorder	7,81E-05	AHR, CCL21, CD14, CITED2, CTGF, CXADR, CXCL9, CXCL13, CYR61, DENND2D, ESR1, ESR2, FOS, GPI, GSTT1, INHBA, INHBB, LTF, MFAP3L, MMP3, MT1E, MT1F, MYH4, MYH10, PBK, PLA2G4A, PLAU, PLAUR, PPP3CC, PRLR, S100A9, SLC22A1, SLC6A6, THBS1, TLR4	35
Reproductive System Disease	endometriosis	endometriosis	4,79E-04	AHR, CCL21, CITED2, CTGF, CXADR, CXCL9, CXCL13, CYR61, ESR1, ESR2, FOS, GPI, GSTT1, INHBA, LTF, MMP3, MT1E, MT1F, PBK, PLA2G4A, PLAUR, S100A9, SLC22A1, SLC6A6	24
Reproductive System Disease	mammary tumor	mammary tumor	9,04E-04	AGR2, ANXA9, BMP7, CTGF, DACH1, ESR1, ESR2, KLF8, LCN2, MS4A1, MT1E, MT1F, RXRG, SERPINF1, SLC5A8, SYT17, TGFBR2, TIMP4, TLR7, WNT1	20
Reproductive System Disease	atrophic vaginitis	atrophic vaginitis	9,05E-04	ESR1, ESR2	2
Reproductive System Disease	female hypogonadism	female hypogonadism	9,05E-04	ESR1, ESR2	2
Reproductive System Disease	hypoestrogenism	hypoestrogenism	9,05E-04	ESR1, ESR2	2
Reproductive System Disease	kraurosis vulvae	kraurosis vulvae	9,05E-04	ESR1, ESR2	2
Reproductive System Disease	adenomyosis	adenomyosis	1,88E-03	CD14, ESR1, GPI, MFAP3L, MYH10, PRLR, THBS1	7
Reproductive System Disease	disease	disease of uterus	3,73E-03	AHR, ESR1, SPHK1	3
Reproductive System Disease	breast cancer	breast cancer	4,22E-03	AGR2, ANXA9, BMP7, CASP7, CEBPD, CTGF, CXCL9, CYR61, DACH1, EDNRA, ESR1, ESR2, FOS, GREB1, HDAC9 (includes EG:9734), HOXB6, HSP90B1, ITGB6, KLF8, KLF11, LCN2, LYVE1, MS4A1, MT1E, MT1F, NEK6, PKHD1, PTPRT, RELN, RGS2, RXRG, SERPINF1, SLC5A8, SYT17, TGFBR2, THBS1, TIMP4, TLR7, WNT1	39
Reproductive System Disease	ovarian cancer	ovarian cancer	4,58E-03	ABP1, AGR2, BMP7, CXCL16, DACH1, ESR1, ESR2, FOS, HDAC9 (includes EG:9734), HOXB2, HOXB6, HSP90B1, IDO1, INHBA, ITLN1, LCN2, MGP, MMP3, MSX1, PLAUR, PRLR, TGFBR2	22
Reproductive System Disease	developmental disorder	developmental disorder of uterus	5,21E-03	AHR, ESR1	2
Hematological System Development and Function	adhesion	adhesion of lymphocytes	7,89E-05	CCL21, CD28, F2, ICOSLG, PLAU, PROC, SELP, SKAP1, THBS1, TLR4	10
Hematological System Development and Function	adhesion	adhesion of mononuclear leukocytes	1,17E-04	CCL21, CD28, F2, ICOSLG, PLAU, PROC, SELP, SKAP1, TGFBR2, THBS1, TLR4	11
Hematological System Development and Function	adhesion	adhesion of T lymphocytes	2,22E-04	CCL21, F2, PLAU, PROC, SELP, SKAP1, THBS1, TLR4	8
Hematological System Development and Function	adhesion	adhesion of neutrophils	1,01E-03	F2, PLAU, PLAUR, S100A9, SELP, TLR4	6
Hematological System Development and Function	adhesion	adhesion of leukocytes	2,46E-03	CCL21, CD28, F2, ICOSLG, PLAU, PLAUR, PROC, S100A9, SELP, SKAP1, TGFBR2, THBS1, TLR4	13
Hematological System Development and Function	adhesion	adhesion of leukocyte cell lines	8,21E-03	LTF, PLAU, PLAUR, THBS1	4
Hematological System Development and Function	adhesion	adhesion of mononuclear cells	8,52E-03	F2, PLAUR	2
Hematological System Development and Function	adhesion	adhesion of monocytes	9,36E-03	F2, ICOSLG, SELP, TGFBR2	4
Hematological System Development and Function	cell movement	cell movement of memory T lymphocytes	2,26E-04	CCL21, CD28, CXCL9, DEFB1	4
Hematological System Development and Function	cell movement	cell movement of T lymphocytes	3,58E-04	CCL21, CD28, CHI3L3, CXCL9, CXCL16, CYSLTR1, DEFB1, ESR2, IFNG, LDLR, SELP, THBS1	12
Hematological System Development and Function	cell movement	cell movement of leukocytes	1,52E-03	CCL21, CD14, CD28, CHI3L3, CXCL9, CXCL13, CXCL16, CYSLTR1, DEFB1, ESR1, ESR2, F2, IFNG, LDLR, PLAT, PLAU, PLAUR, PROC, RARRES2, S100A9, SELP, SPHK1, TAC1, TGFBR2, THBS1, TLR4	26
Hematological System Development and Function	cell movement	cell movement of lymphocytes	2,13E-03	CCL21, CD28, CHI3L3, CXCL9, CXCL13, CXCL16, CYSLTR1, DEFB1, ESR1, ESR2, IFNG, LDLR, SELP, THBS1	14
Hematological System Development and Function	cell movement	cell movement of gamma-delta T lymphocytes	2,66E-03	CYSLTR1, ESR2	2
Hematological System Development and Function	cell movement	cell movement of mononuclear leukocytes	5,69E-03	CCL21, CD28, CHI3L3, CXCL9, CXCL13, CXCL16, CYSLTR1, DEFB1, ESR1, ESR2, IFNG, LDLR, PLAUR, SELP, THBS1	15
Hematological System Development and Function	extravasation	extravasation of plasma	2,26E-04	HDC, MME, SST, TAC1	4
Hematological System Development and Function	sequestration	sequestration of leukocytes	2,26E-04	CD14, HDC, PLA2G4A, TLR4	4
Hematological System Development and Function	sequestration	sequestration of neutrophils	5,07E-04	CD14, PLA2G4A, TLR4	3
Hematological System Development and Function	activation	activation of peritoneal macrophages	5,07E-04	IFNG, RARRES2, TLR4	3
Hematological System Development and Function	activation	activation of mononuclear cells	1,99E-03	CD14, CD28, ICOSLG	3
Hematological System Development and Function	activation	activation of leukocytes	3,50E-03	CD14, CD28, CD244, GAD2, HLA-A, HSP90B1, ICOSLG, IFNG, IL18R1, ITGB6, KLF2, LCN2, LCP2, LDLR, PROC, RARRES2, TAC1, THBS1, TLR4, TLR7	20
Hematological System Development and Function	activation	activation of blood cells	4,65E-03	CD14, CD28, CD244, F2, GAD2, HLA-A, HSP90B1, ICOSLG, IFNG, IL18R1, ITGB6, KLF2, LCN2, LCP2, LDLR, PROC, RARRES2, TAC1, THBS1, TLR4, TLR7	21
Hematological System Development and Function	activation	activation of PBMC cells	5,21E-03	CD14, CD28	2
Hematological System Development and Function	activation	activation of plasma	5,21E-03	PLAT, THBS1	2
Hematological System Development and Function	activation	activation of phagocytes	7,28E-03	CD14, IFNG, ITGB6, LCN2, RARRES2, THBS1, TLR4	7
Hematological System Development and Function	quantity	quantity of phagocytes	5,25E-04	AHR, BID, GJA1, HDC, HOXB7, IFNG, ITGB6, LDLR, MMP3, PLAT, PLAU, S100A9, SELP, TLR4	14
Hematological System Development and Function	quantity	quantity of antigen presenting cells	1,21E-03	BID, CCL21, CXCL13, HOXB7, IFNG, ITGB6, LDLR, MMP3, PLAT, PLAU, SELP, TLR4	12
Hematological System Development and Function	quantity	quantity of macrophages	1,64E-03	BID, HOXB7, IFNG, ITGB6, LDLR, MMP3, PLAT, PLAU, SELP, TLR4	10
Hematological System Development and Function	quantity	quantity of thymocytes	2,07E-03	CD244, GAD2, GJA1, ICOSLG, IFNG, LCP2, SST, TOX, WNT1	9
Hematological System Development and Function	quantity	quantity of leukocytes	2,32E-03	AHR, BID, CCL21, CD28, CD244, CXCL13, GAD2, GJA1, HDC, HOXB7, HSP90B1, ICOSLG, IFNG, ITGB6, LCP2, LDLR, MMP3, MS4A1, PLAT, PLAU, S100A9, SAMSN1, SELP, SST, TGFBR2, TLR4, TOX, WNT1	28
Hematological System Development and Function	quantity	quantity of blood cells	2,55E-03	AHR, BID, CCL21, CD28, CD244, CXCL13, GAD2, GJA1, HDC, HOXB7, HSP90B1, ICOSLG, IFNG, ITGB6, LCP2, LDLR, MMP3, MS4A1, MYB (includes EG:4602), PLAT, PLAU, S100A9, SAMSN1, SELP, SST, TGFBR2, THBS1, TLR4, TOX, WNT1	30
Hematological System Development and Function	quantity	quantity of mononuclear leukocytes	8,98E-03	AHR, BID, CCL21, CD28, CD244, CXCL13, GAD2, GJA1, HOXB7, HSP90B1, ICOSLG, IFNG, ITGB6, LCP2, LDLR, MS4A1, SAMSN1, SST, TGFBR2, TOX, WNT1	21
Hematological System Development and Function	accumulation	accumulation of blood cells	6,65E-04	CD28, CXCL9, F2, HDC, ICOSLG, IFNG, LDLR, MMP3, PLAT, PLAU, PROC, S100A9, SELP, TLR4	14
Hematological System Development and Function	accumulation	accumulation of macrophages	1,32E-03	CD28, LDLR, MMP3, PLAU, S100A9, TLR4	6
Hematological System Development and Function	accumulation	accumulation of phagocytes	1,82E-03	CD28, LDLR, MMP3, PLAU, PROC, S100A9, SELP, TLR4	8
Hematological System Development and Function	accumulation	accumulation of leukocytes	3,65E-03	CD28, CXCL9, HDC, ICOSLG, IFNG, LDLR, MMP3, PLAU, PROC, S100A9, SELP, TLR4	12
Hematological System Development and Function	accumulation	accumulation of blood platelets	8,52E-03	F2, PLAT	2
Hematological System Development and Function	chemotaxis	chemotaxis of leukocytes	8,44E-04	CCL21, CD28, CHI3L3, CXCL9, CXCL13, CXCL16, CYSLTR1, DEFB1, IFNG, PLAU, PLAUR, RARRES2, S100A9, SPHK1, TAC1, THBS1	16
Hematological System Development and Function	chemotaxis	chemotaxis of T lymphocytes	1,24E-03	CCL21, CHI3L3, CXCL9, CXCL16, CYSLTR1, DEFB1, THBS1	7
Hematological System Development and Function	chemotaxis	chemotaxis of memory T lymphocytes	1,36E-03	CCL21, CXCL9, DEFB1	3
Hematological System Development and Function	chemotaxis	chemotaxis of lymphocytes	3,46E-03	CCL21, CHI3L3, CXCL9, CXCL13, CXCL16, CYSLTR1, DEFB1, THBS1	8
Hematological System Development and Function	chemotaxis	chemotaxis of mononuclear leukocytes	9,28E-03	CCL21, CHI3L3, CXCL9, CXCL13, CXCL16, CYSLTR1, DEFB1, PLAUR, THBS1	9
Hematological System Development and Function	binding	binding of leukocytes	1,47E-03	CCL21, CD14, CXCL13, IFNG, IL18R1, LCP2, LTF, S100A9, SELP, SST, TLR4	11
Hematological System Development and Function	cell rolling	cell rolling of leukocytes	1,70E-03	CD14, F2, IFNG, PROC, SELP, TLR4	6
Hematological System Development and Function	differentiation	differentiation of blood cells	1,74E-03	AHR, BCL11A, CD14, CD28, CDKN2B, CEBPD, DYRK3, ESR1, FOS, HDAC9 (includes EG:9734), HHEX, HOXB7, HSP90B1, ICOSLG, IFNG, IL18R1, INHBA, ITGB6, LCN2, LCP2, MYB (includes EG:4602), RASGRP4, SPINK5, TGFBR2, TLR4, TLR7, TOX	27
Hematological System Development and Function	differentiation	differentiation of leukocytes	4,37E-03	AHR, BCL11A, CD14, CD28, CEBPD, ESR1, FOS, HDAC9 (includes EG:9734), HOXB7, HSP90B1, ICOSLG, IFNG, IL18R1, INHBA, ITGB6, LCP2, MYB (includes EG:4602), RASGRP4, SPINK5, TGFBR2, TLR4, TLR7, TOX	23
Hematological System Development and Function	differentiation	differentiation of lymphocytes	5,31E-03	AHR, BCL11A, CD14, CD28, FOS, HDAC9 (includes EG:9734), HSP90B1, ICOSLG, IFNG, IL18R1, INHBA, LCP2, MYB (includes EG:4602), SPINK5, TGFBR2, TLR4, TLR7, TOX	18
Hematological System Development and Function	recruitment	recruitment of leukocytes	1,93E-03	AHR, CD14, CD28, CXCL9, F13A1, HDC, IFNG, RARRES2, SELP, THBS1, TLR4, TLR7	12
Hematological System Development and Function	recruitment	recruitment of granulocytes	8,84E-03	AHR, CD14, CD28, CXCL9, IFNG, RARRES2, SELP, TLR4	8
Hematological System Development and Function	recruitment	recruitment of phagocytes	9,38E-03	AHR, CD14, CD28, F13A1, IFNG, RARRES2, THBS1, TLR4	8
Hematological System Development and Function	interaction	interaction of leukocytes	2,51E-03	CD14, CD28, IFNG, IL18R1, LCP2, SELP, SST	7
Hematological System Development and Function	hematological process	hematological process	3,30E-03	AHR, ART2A, BCL11A, BID, CALCB (includes EG:797), CASP7, CD14, CD28, CEBPD, F2, F13A1, FOS, GPI, HDAC9 (includes EG:9734), HHEX, HOXB7, HSP90B1, ICOSLG, IFNG, IL18R1, INHBA, KLF2, KLF11, LCN2, LCP2, MYB (includes EG:4602), PLAT, PLAUR, PROC, RASGRP4, SELP, SLC11A2, SPHK1, SPINK5, TGFBR2, THBS1, TLR4, TLR7, TOX	39
Hematological System Development and Function	proliferation	proliferation of leukocytes	4,31E-03	ART2A, CALCB (includes EG:797), CCND2, CD14, CD28, CD244, CDKN2B, CYSLTR1, GAD2, HOXB7, ICOSLG, IDO1, IFNG, KCNN4, KLF2, LCP2, MMP3, MS4A1, MYB (includes EG:4602), RGS2, SAMSN1, SKAP1, ST6GAL1, TGFBR2, THBS1, TLR4, TOX	27
Hematological System Development and Function	proliferation	proliferation of lymphocytes	7,16E-03	ART2A, CALCB (includes EG:797), CCND2, CD14, CD28, CD244, CDKN2B, GAD2, ICOSLG, IDO1, IFNG, KCNN4, KLF2, LCP2, MMP3, MS4A1, MYB (includes EG:4602), RGS2, SAMSN1, SKAP1, ST6GAL1, TGFBR2, THBS1, TLR4, TOX	25
Hematological System Development and Function	generation	generation of Th1 cells	5,21E-03	CD28, IFNG	2
Lipid Metabolism	binding	binding of lipopolysaccharide	9,05E-05	CD14, F2, SELP, TLR4	4
Lipid Metabolism	binding	binding of lipid	8,22E-03	CD14, ESR1, F2, SELP, TLR4	5
Lipid Metabolism	translocation	translocation of lipid	1,11E-04	APOF, BID, F2, KCNN4, PRDX6	5
Lipid Metabolism	translocation	translocation of phosphatidylserine	2,66E-03	F2, PRDX6	2
Lipid Metabolism	translocation	translocation of phospholipid	4,87E-03	F2, KCNN4, PRDX6	3
Lipid Metabolism	production	production of lipid	6,90E-04	APOA5, BMP7, EDNRA, ESR1, F2, HPGD, IFNG, INHBA, KCNK3, LDLR, LTF, PLA2G4A, PRLR, RGS2, SLC6A6, SPHK1	16
Lipid Metabolism	production	production of thromboxane A2	9,05E-04	F2, PLA2G4A	2
Lipid Metabolism	production	production of platelet activating factor	5,21E-03	PLA2G4A, SLC6A6	2
Lipid Metabolism	production	production of fatty acid	7,83E-03	EDNRA, F2, HPGD, IFNG, LDLR, LTF, PLA2G4A, SPHK1	8
Lipid Metabolism	signaling	signaling of estrogen	9,05E-04	ESR1, ESR2	2
Lipid Metabolism	secretion	secretion of beta-estradiol	1,36E-03	ESR1, ESR2, INHBA	3
Lipid Metabolism	secretion	secretion of sex steroid hormone	5,21E-03	INHBA, INHBB	2
Lipid Metabolism	uptake	uptake of lipid	3,73E-03	APOA5, CCKAR, ESR1, LDLR, S100A9, SLC27A2, THBS1, TLR4	8
Lipid Metabolism	quantity	quantity of prostaglandin	4,22E-03	F2, HPGD, IFNG, LDLR, PLA2G4A	5
Lipid Metabolism	accumulation	accumulation of lipid	5,87E-03	AHR, BID, CCL21, CEBPD, COL14A1, DHRS3, F2, LDLR, PLIN1, PRDX6, SREBF2, TLR4	12
Lipid Metabolism	synthesis	synthesis of eicosanoid	8,42E-03	CD14, F2, HPGD, IFNG, LDLR, PLA2G4A	6
Lipid Metabolism	distribution	distribution of phosphatidylserine	8,52E-03	CD28, PLSCR2	2
Small Molecule Biochemistry	binding	binding of lipopolysaccharide	9,05E-05	CD14, F2, SELP, TLR4	4
Small Molecule Biochemistry	binding	binding of proteoglycan	2,66E-03	IFNG, THBS1	2
Small Molecule Biochemistry	binding	binding of lipid	8,22E-03	CD14, ESR1, F2, SELP, TLR4	5
Small Molecule Biochemistry	translocation	translocation of lipid	1,11E-04	APOF, BID, F2, KCNN4, PRDX6	5
Small Molecule Biochemistry	translocation	translocation of phosphatidylserine	2,66E-03	F2, PRDX6	2
Small Molecule Biochemistry	translocation	translocation of phospholipid	4,87E-03	F2, KCNN4, PRDX6	3
Small Molecule Biochemistry	production	production of lipid	6,90E-04	APOA5, BMP7, EDNRA, ESR1, F2, HPGD, IFNG, INHBA, KCNK3, LDLR, LTF, PLA2G4A, PRLR, RGS2, SLC6A6, SPHK1	16
Small Molecule Biochemistry	production	production of thromboxane A2	9,05E-04	F2, PLA2G4A	2
Small Molecule Biochemistry	production	production of platelet activating factor	5,21E-03	PLA2G4A, SLC6A6	2
Small Molecule Biochemistry	production	production of fatty acid	7,83E-03	EDNRA, F2, HPGD, IFNG, LDLR, LTF, PLA2G4A, SPHK1	8
Small Molecule Biochemistry	release	release of Zn2+	9,05E-04	MT1E, MT1F	2
Small Molecule Biochemistry	release	release of ATP	2,78E-03	F2, GJA1, LCP2	3
Small Molecule Biochemistry	signaling	signaling of estrogen	9,05E-04	ESR1, ESR2	2
Small Molecule Biochemistry	secretion	secretion of beta-estradiol	1,36E-03	ESR1, ESR2, INHBA	3
Small Molecule Biochemistry	secretion	secretion of sex steroid hormone	5,21E-03	INHBA, INHBB	2
Small Molecule Biochemistry	catabolism	catabolism of essential amino acids	2,19E-03	CDO1, HDC, IDO1, IFNG	4
Small Molecule Biochemistry	catabolism	catabolism of L-amino acid	8,21E-03	CDO1, HDC, IDO1, IFNG	4
Small Molecule Biochemistry	transport	transport of norepinephrine	2,66E-03	SLC22A1, TAC1	2
Small Molecule Biochemistry	uptake	uptake of lipid	3,73E-03	APOA5, CCKAR, ESR1, LDLR, S100A9, SLC27A2, THBS1, TLR4	8
Small Molecule Biochemistry	quantity	quantity of prostaglandin	4,22E-03	F2, HPGD, IFNG, LDLR, PLA2G4A	5
Small Molecule Biochemistry	accumulation	accumulation of lipid	5,87E-03	AHR, BID, CCL21, CEBPD, COL14A1, DHRS3, F2, LDLR, PLIN1, PRDX6, SREBF2, TLR4	12
Small Molecule Biochemistry	synthesis	synthesis of eicosanoid	8,42E-03	CD14, F2, HPGD, IFNG, LDLR, PLA2G4A	6
Small Molecule Biochemistry	distribution	distribution of phosphatidylserine	8,52E-03	CD28, PLSCR2	2
Cell-mediated Immune Response	migration	T cell migration	9,07E-05	CCL21, CD28, CHI3L3, CXCL9, CXCL13, CXCL16, CYSLTR1, DEFB1, ESR2, ICOSLG, IFNG, LDLR, PLAU, SELP, THBS1	15
Cell-mediated Immune Response	migration	NK cell migration	4,55E-03	CCL21, IFNG, RARRES2, SELP	4
Cell-mediated Immune Response	adhesion	adhesion of T lymphocytes	2,22E-04	CCL21, F2, PLAU, PROC, SELP, SKAP1, THBS1, TLR4	8
Cell-mediated Immune Response	cell movement	cell movement of memory T lymphocytes	2,26E-04	CCL21, CD28, CXCL9, DEFB1	4
Cell-mediated Immune Response	cell movement	cell movement of T lymphocytes	3,58E-04	CCL21, CD28, CHI3L3, CXCL9, CXCL16, CYSLTR1, DEFB1, ESR2, IFNG, LDLR, SELP, THBS1	12
Cell-mediated Immune Response	cell movement	cell movement of gamma-delta T lymphocytes	2,66E-03	CYSLTR1, ESR2	2
Cell-mediated Immune Response	chemotaxis	chemotaxis of T lymphocytes	1,24E-03	CCL21, CHI3L3, CXCL9, CXCL16, CYSLTR1, DEFB1, THBS1	7
Cell-mediated Immune Response	chemotaxis	chemotaxis of memory T lymphocytes	1,36E-03	CCL21, CXCL9, DEFB1	3
Cell-mediated Immune Response	generation	generation of Th1 cells	5,21E-03	CD28, IFNG	2
Reproductive System Development and Function	ovulation	ovulation	1,68E-04	BMP7, ESR1, ESR2, INHBA, PLA2G4A, PLAT, PLAU	7
Reproductive System Development and Function	ovulation	ovulation of ovarian follicle	9,05E-04	ESR2, INHBA	2
Reproductive System Development and Function	ovulation	ovulation of mammalia	5,34E-03	ESR1, INHBA, PLAT, PLAU	4
Reproductive System Development and Function	quantity	quantity of granulosa cells	5,07E-04	ESR1, ESR2, INHBA	3
Reproductive System Development and Function	quantity	quantity of primordial ovarian follicle	5,07E-04	AHR, BMP7, ESR1	3
Reproductive System Development and Function	quantity	quantity of ovarian follicle	4,76E-03	AHR, BMP7, ESR1, ESR2, INHBA	5
Reproductive System Development and Function	ejaculation	ejaculation of mice	9,05E-04	ESR1, ESR2	2
Reproductive System Development and Function	ejaculation	ejaculation	2,78E-03	ESR1, ESR2, TAC1	3
Reproductive System Development and Function	function	function of vagina	9,05E-04	ESR1, ESR2	2
Reproductive System Development and Function	growth	growth of ovarian follicle	1,36E-03	ESR1, ESR2, INHBA	3
Reproductive System Development and Function	growth	growth of preantral follicle	2,66E-03	ESR2, INHBA	2
Reproductive System Development and Function	decidualization	decidualization	2,19E-03	CITED2, PLA2G4A, PRLR, SPHK1	4
Reproductive System Development and Function	formation	formation of primordial ovarian follicle	2,66E-03	ESR1, ESR2	2
Reproductive System Development and Function	intromission	intromission of mice	2,66E-03	ESR1, ESR2	2
Reproductive System Development and Function	proliferation	proliferation of granulosa cells	4,87E-03	BMP7, GJA1, INHBA	3
Reproductive System Development and Function	mounting	mounting of mice	5,21E-03	ESR1, ESR2	2
Reproductive System Development and Function	development	development of prostate gland	6,19E-03	AHR, ESR1, NKX3-1	3
Reproductive System Development and Function	development	development of testicular cells	8,52E-03	INHBA, INHBB	2
Reproductive System Development and Function	binding	binding of gonadal cell lines	8,21E-03	F2, INHBB, LTF, SELP	4
Reproductive System Development and Function	gestation	gestation	9,07E-03	CLIC5, ESR1, HPGD, IDO1, PLA2G4A	5
Immunological Disease	contact dermatitis	contact dermatitis	1,89E-04	ICOSLG, IFNG, LCP2, MMP3, OSMR, TLR4	6
Immunological Disease	contact dermatitis	contact dermatitis of organ	2,59E-04	LCP2, MMP3, TLR4	3
Immunological Disease	contact dermatitis	contact dermatitis of ear	2,66E-03	MMP3, TLR4	2
Immunological Disease	immunosuppression	immunosuppression	5,07E-04	AHR, MS4A1, SLC6A6	3
Immunological Disease	immunosuppression	immunosuppression of mice	9,05E-04	AHR, SLC6A6	2
Immunological Disease	disease	disease of lymphoid cells	9,05E-04	CXADR, ICOSLG	2
Immunological Disease	hypersensitive reaction	hypersensitive reaction	1,29E-03	AHNAK, CYSLTR1, ICOSLG, IFNG, LCP2, MMP3, MS4A1, OSMR, PPP3CC, S100A9, S100A11, SELP, SPINK5, TLR4	14
Immunological Disease	hypersensitive reaction	hypersensitive reaction of organ	1,41E-03	LCP2, MMP3, S100A9, TLR4	4
Immunological Disease	immunological disorder	immunological disorder of airway	1,41E-03	CXCL9, IFNG, ITGB6, TLR4	4
Immunological Disease	allergic contact dermatitis	allergic contact dermatitis	1,99E-03	IFNG, OSMR, TLR4	3
Immunological Disease	infection	infection of antigen presenting cells	2,19E-03	CXADR, IFNG, LTF, NAIP	4
Immunological Disease	infection	infection of macrophages	6,19E-03	CXADR, IFNG, NAIP	3
Immunological Disease	systemic lupus erythematosus	systemic lupus erythematosus	2,22E-03	BANK1, C1R, CXCL16, ESR1, ESR2, MS4A1, PPP3CC, SELP, ST6GAL1	9
Immunological Disease	enlargement	enlargement of lymph vessel	2,66E-03	ANG2, ANG4	2
Immunological Disease	leukopenia	leukopenia	3,85E-03	CD14, IFNG, TLR4, TLR7	4
Immunological Disease	leukopenia	leukopenia of mice	7,70E-03	CD14, TLR4, TLR7	3
Immunological Disease	eosinophilia	eosinophilia of airway	7,70E-03	CXCL9, IFNG, ITGB6	3
Immunological Disease	prolymphocytic leukemia	prolymphocytic leukemia	8,52E-03	CXCL13, MS4A1	2
Skeletal and Muscular Disorders	skeletal and muscular disorder	skeletal and muscular disorder of joint	1,98E-04	GPI, IFNG, PLA2G4A, PLAT, PLAU	5
Skeletal and Muscular Disorders	skeletal and muscular disorder	skeletal and muscular disorder of humans	1,85E-03	C1R, CD14, CRYAB, MSX1, TLR4	5
Skeletal and Muscular Disorders	skeletal and muscular disorder	skeletal and muscular disorder	4,56E-03	AHNAK, ANKH, AZGP1, B4GALT6, BANK1, BTC, C1R, CA2, CASP7, CCL21, CD14, CD28, CDH11, CELF4, CLIC5, CLSTN2, COCH, CPNE5, CREG2, CRYAB, CTGF, CTNS, CXCL9, CXCL13, CXCL16, CYFIP2 (includes EG:26999), CYP2B6, DAB1, DACH1, DEPDC5, EDNRA, ESR1, ESR2, F2, F13A1, FAM129A, FAM55C, FOS, GABRG1, GAD2, GJA1, GNE, GPI, GPR83, GPR88, GPT2, GSTT1, HLA-A, HSP90B1, ICOSLG, IDO1, IFNG, IL17RD, IL18R1, ITGB6, ITLN1,…	116
Skeletal and Muscular Disorders	arthritis	arthritis of joint	6,38E-04	GPI, IFNG, PLAT, PLAU	4
Skeletal and Muscular Disorders	arthritis	arthritis of rodents	3,37E-03	CDH11, FOS, GPI, ICOSLG, IFNG, LTF, MMP3, PLA2G4A, PLAU, THBS1, TLR4	11
Skeletal and Muscular Disorders	rheumatic disease	rheumatic disease of mammalia	9,24E-04	C1R, CDH11, FOS, GPI, ICOSLG, IFNG, LTF, MMP3, PLA2G4A, PLAU, ST6GAL1, THBS1, TLR4	13
Skeletal and Muscular Disorders	rheumatic disease	rheumatic disease of rodents	1,82E-03	CDH11, FOS, GPI, ICOSLG, IFNG, LTF, MMP3, PLA2G4A, PLAU, ST6GAL1, THBS1, TLR4	12
Skeletal and Muscular Disorders	ankylosing spondylitis	ankylosing spondylitis	1,11E-03	CXCL9, HLA-A, MS4A1, S100A9	4
Skeletal and Muscular Disorders	myopathy	myopathy	1,54E-03	CRYAB, GNE, IFNG, MS4A1, NEB, PPP3CC, TRIM63	7
Skeletal and Muscular Disorders	systemic lupus erythematosus	systemic lupus erythematosus	2,22E-03	BANK1, C1R, CXCL16, ESR1, ESR2, MS4A1, PPP3CC, SELP, ST6GAL1	9
Skeletal and Muscular Disorders	experimentally-induced arthritis	experimentally-induced arthritis	4,66E-03	AZGP1, CDH11, GPI, IFNG, PLA2G4A, PLAT, PLAU, THBS1, TLR4	9
Skeletal and Muscular Disorders	polymyositis	polymyositis	6,19E-03	IFNG, MS4A1, PPP3CC	3
Nervous System Development and Function	reflex	reflex of hindlimb	2,59E-04	PLAT, PLAU, TAC1	3
Nervous System Development and Function	reflex	reflex	7,16E-03	FOS, PLAT, PLAU, TAC1	4
Nervous System Development and Function	migration	migration of neurons	4,07E-04	CCKAR, DAB1, ESR2, GJA1, HOXB2, LHX6, MYH10, PLAT, PLAUR, POU3F3, PTPRZ1, RELN, TIAM2 (includes EG:26230)	13
Nervous System Development and Function	migration	migration of cortical neurons	2,78E-03	POU3F3, PTPRZ1, TIAM2 (includes EG:26230)	3
Nervous System Development and Function	toe-spreading reflex	delay in toe-spreading reflex of hindlimb	2,66E-03	PLAT, PLAU	2
Nervous System Development and Function	proliferation	proliferation of astrocytes	2,68E-03	B4GALT6, CXCL16, ESR2, IFNG	4
Nervous System Development and Function	development	development of central nervous system	3,77E-03	BMP7, CCKAR, CITED2, CTNS, DAB1, ESR2, HHEX, LHX6, MSX1, MYH10, POU3F3, PROP1, PTPRZ1, RELN, SPHK1, TGFBR2, THBS1, WNT1	18
Nervous System Development and Function	development	development of nervous system	6,05E-03	BMP7, CCKAR, CITED2, CTNS, DAB1, ESR2, HHEX, LHX6, MSX1, MYH10, POU3F3, PROP1, PTPRZ1, RELN, SLC5A3, SPHK1, TGFBR2, THBS1, WNT1	19
Hematological Disease	hematological disorder	hematological disorder	3,15E-04	AHR, BCL11A, BMP7, CAPN1, CASP7, CCND2, CD14, CD28, CDKN2B, CITED2, CTGF, CXCL9, CXCL13, CYR61, CYSLTR1, EDNRA, ESR1, ESR2, F2, F13A1, GAD2, GSTT1, HDAC9 (includes EG:9734), HDC, HSP90B1, ICOSLG, IFNG, ITGB6, KCNN4, KLF2, LCN2, MB, MS4A1, MYB (includes EG:4602), MYH10, OSMR, PDE3A, PDIA3, PLAT, PLAU, PPP3CC, PRDX6, PRLR, PTPRZ1, RASGRP4, RXRG, S100A9, SELP, SLC11A2, TGFBR2, THBS1, TLR4, TLR7	53
Hematological Disease	Budd-Chiari syndrome	Budd-Chiari syndrome	3,30E-04	CTGF, F2, PLAT, PLAU, THBS1	5
Hematological Disease	infection	infection of antigen presenting cells	2,19E-03	CXADR, IFNG, LTF, NAIP	4
Hematological Disease	infection	infection of macrophages	6,19E-03	CXADR, IFNG, NAIP	3
Hematological Disease	thrombosis	thrombosis of blood vessel	3,73E-03	AHR, CAPN1, PLAU	3
Hematological Disease	thrombosis	thrombosis	8,38E-03	AHR, CAPN1, CTGF, F2, PLAT, PLAU, THBS1	7
Hematological Disease	leukopenia	leukopenia	3,85E-03	CD14, IFNG, TLR4, TLR7	4
Hematological Disease	leukopenia	leukopenia of mice	7,70E-03	CD14, TLR4, TLR7	3
Hematological Disease	plasmacytosis	plasmacytosis	5,21E-03	ESR1, ICOSLG	2
Hematological Disease	hypoxia	hypoxia	5,31E-03	CITED2, EDNRA, ESR2, HSP90B1, MB, PLAT, PLAU, TGFBR2	8
Hematological Disease	eosinophilia	eosinophilia of airway	7,70E-03	CXCL9, IFNG, ITGB6	3
Hematological Disease	bleeding disorder	bleeding disorder	8,22E-03	F2, F13A1, IFNG, MS4A1, S100A9	5
Hematological Disease	prolymphocytic leukemia	prolymphocytic leukemia	8,52E-03	CXCL13, MS4A1	2
Cardiovascular Disease	Budd-Chiari syndrome	Budd-Chiari syndrome	3,30E-04	CTGF, F2, PLAT, PLAU, THBS1	5
Cardiovascular Disease	thromboembolism	thromboembolism	6,39E-04	F2, MB, PLA2G4A, PLAT, PROC	5
Cardiovascular Disease	pulmonary embolism	pulmonary embolism	8,49E-04	F2, MB, PLAT, PROC	4
Cardiovascular Disease	atherosclerosis	atherosclerosis of abdominal aorta	9,05E-04	GJA1, LDLR	2
Cardiovascular Disease	developmental disorder	developmental disorder of ventricular septum	9,05E-04	CITED2, HDAC9 (includes EG:9734)	2
Cardiovascular Disease	injury	injury of carotid artery	9,05E-04	PLAT, PLAU	2
Cardiovascular Disease	cardiovascular disorder	cardiovascular disorder	1,39E-03	AHR, ANKH, APOA5, ASRGL1, ATG3, ATP12A, BCL11A, BMP7, CA2, CALN1, CAPN1, CD14, CD28, CDH11, CDS2, CELF4, CLIC5, CLMN, CLSTN2, COBL, COLEC12, CREG2, CRYAB, CSTA, CTGF, CYFIP2 (includes EG:26999), CYR61, DAB1, DNAJC10, EDNRA, ELF5, ESR1, ESR2, F2, F13A1, FOS, FUT9, GABRG1, GJA1, GPI, GREB1, GSTO1, HDAC9 (includes EG:9734), IFNG, IQGAP2, ITGB6, ITPK1, KCNK3, KCNN4, KLF2, KLF12, LCN2, LCP2, LDLR, LGI…	99
Cardiovascular Disease	cardiovascular disorder	cardiovascular disorder of blood vessel	1,88E-03	AHR, CAPN1, GJA1, LDLR, PLAU, PROC, TLR4	7
Cardiovascular Disease	cardiovascular disorder	cardiovascular disorder of organ	2,75E-03	CD28, ESR1, IFNG, LCP2, PROC, S100A9, TAC1, TLR4	8
Cardiovascular Disease	cardiovascular disorder	cardiovascular disorder of artery	4,53E-03	AHR, CAPN1, GJA1, LDLR, PLAU, TLR4	6
Cardiovascular Disease	fibrosis	fibrosis of atherosclerotic lesion	2,66E-03	TGFBR2, THBS1	2
Cardiovascular Disease	thrombosis	thrombosis of blood vessel	3,73E-03	AHR, CAPN1, PLAU	3
Cardiovascular Disease	thrombosis	thrombosis	8,38E-03	AHR, CAPN1, CTGF, F2, PLAT, PLAU, THBS1	7
Cardiovascular Disease	experimentally-induced atherosclerosis	experimentally-induced atherosclerosis	5,21E-03	LCN2, LDLR	2
Cardiovascular Disease	vasculitis	vasculitis of organ	8,52E-03	CD28, S100A9	2
Cardiovascular Disease	heart disease	heart disease	9,07E-03	CRYAB, ESR1, ESR2, PLAT, PPP3CC	5
Cardiovascular Disease	infarction	infarction of organ	9,42E-03	ESR1, PROC, TLR4	3
Genetic Disorder	Budd-Chiari syndrome	Budd-Chiari syndrome	3,30E-04	CTGF, F2, PLAT, PLAU, THBS1	5
Genetic Disorder	ankylosing spondylitis	ankylosing spondylitis	1,11E-03	CXCL9, HLA-A, MS4A1, S100A9	4
Genetic Disorder	sarcoidosis	sarcoidosis	2,68E-03	CD14, EDNRA, IFNG, MS4A1	4
Genetic Disorder	obesity	obesity	5,00E-03	CA2, CD14, ESR1, F2, GABRG1, GAD2, GPER, GPT2, LDLR, MT1E, MT1F, NPBWR1, PDE3A, PLIN1, PRLR, PYY, RXRG, SPHK1, TLR4	19
Genetic Disorder	McCune-Albright syndrome	McCune-Albright syndrome	8,52E-03	ESR1, ESR2	2
Hepatic System Disease	hepatic fibrosis	hepatic fibrosis of mice	3,31E-04	AHR, BMP7, S1PR2, TLR4	4
Hepatic System Disease	hepatic fibrosis	hepatic fibrosis	3,27E-03	AHR, BMP7, IFNG, S1PR2, TLR4	5
Hepatic System Disease	hepatitis	hepatitis	1,88E-03	BID, CASP7, CD14, ESR1, ESR2, IFNG, PDE3A, PPP3CC, TLR4, TLR7	10
Hepatic System Disease	formation	formation of gallstone	2,66E-03	CCKAR, KLB	2
Hepatic System Disease	bleeding	bleeding of liver	5,21E-03	MT1E, MT1F	2
Hepatic System Disease	liver cancer	liver cancer	8,90E-03	AHR, APOA5, CA2, CDKN2B, CYP2B9, CYP2B13, ESR1, ESR2, FGL1, GSTO1, GSTT1, HDAC9 (includes EG:9734), IQGAP2, PLAU, PLAUR, SLC22A1, TGFBR2	17
Hepatic System Development and Function	growth	growth of hepatocytes	4,66E-04	FOS, INHBA, OSMR, TGFBR2	4
Hepatic System Development and Function	cytotoxicity	cytotoxicity of hepatocytes	9,05E-04	MT1E, MT1F	2
Hepatic System Development and Function	fibrogenesis	fibrogenesis of liver	5,21E-03	CD14, TLR4	2
Hepatic System Development and Function	repair	repair of liver	5,21E-03	PLAT, PLAU	2
Hepatic System Development and Function	activation	activation of hepatic stellate cells	7,70E-03	IFNG, PLAU, TLR4	3
Antigen Presentation	activation	activation of peritoneal macrophages	5,07E-04	IFNG, RARRES2, TLR4	3
Antigen Presentation	activation	activation of phagocytes	7,28E-03	CD14, IFNG, ITGB6, LCN2, RARRES2, THBS1, TLR4	7
Antigen Presentation	accumulation	accumulation of macrophages	1,32E-03	CD28, LDLR, MMP3, PLAU, S100A9, TLR4	6
Antigen Presentation	quantity	quantity of macrophages	1,64E-03	BID, HOXB7, IFNG, ITGB6, LDLR, MMP3, PLAT, PLAU, SELP, TLR4	10
Antigen Presentation	immunological process	immunological process of antigen presenting cells	5,21E-03	IFNG, SPHK1	2
Organ Morphology	quantity	quantity of primordial ovarian follicle	5,07E-04	AHR, BMP7, ESR1	3
Organ Morphology	quantity	quantity of ovarian follicle	4,76E-03	AHR, BMP7, ESR1, ESR2, INHBA	5
Organ Morphology	necrosis	necrosis of organ	1,58E-03	CD14, F13A1, IFNG, MT1E, MT1F	5
Organ Morphology	necrosis	necrosis of liver	5,34E-03	CD14, IFNG, MT1E, MT1F	4
Organ Morphology	morphology	morphology of zona glomerulosa	2,66E-03	PLAT, PLAU	2
Organ Morphology	size	size of glomerular crescent	2,66E-03	PLAT, PLAU	2
Organ Morphology	modification	modification of organ	3,73E-03	BMP7, PLAT, PLAU	3
Organ Morphology	involution	involution of hair follicle	5,21E-03	PLAU, PLAUR	2
Organ Morphology	repair	repair of liver	5,21E-03	PLAT, PLAU	2
Connective Tissue Disorders	arthritis	arthritis of joint	6,38E-04	GPI, IFNG, PLAT, PLAU	4
Connective Tissue Disorders	arthritis	arthritis of rodents	3,37E-03	CDH11, FOS, GPI, ICOSLG, IFNG, LTF, MMP3, PLA2G4A, PLAU, THBS1, TLR4	11
Connective Tissue Disorders	rheumatic disease	rheumatic disease of mammalia	9,24E-04	C1R, CDH11, FOS, GPI, ICOSLG, IFNG, LTF, MMP3, PLA2G4A, PLAU, ST6GAL1, THBS1, TLR4	13
Connective Tissue Disorders	rheumatic disease	rheumatic disease of rodents	1,82E-03	CDH11, FOS, GPI, ICOSLG, IFNG, LTF, MMP3, PLA2G4A, PLAU, ST6GAL1, THBS1, TLR4	12
Connective Tissue Disorders	ankylosing spondylitis	ankylosing spondylitis	1,11E-03	CXCL9, HLA-A, MS4A1, S100A9	4
Connective Tissue Disorders	systemic lupus erythematosus	systemic lupus erythematosus	2,22E-03	BANK1, C1R, CXCL16, ESR1, ESR2, MS4A1, PPP3CC, SELP, ST6GAL1	9
Connective Tissue Disorders	experimentally-induced arthritis	experimentally-induced arthritis	4,66E-03	AZGP1, CDH11, GPI, IFNG, PLA2G4A, PLAT, PLAU, THBS1, TLR4	9
Connective Tissue Disorders	polymyositis	polymyositis	6,19E-03	IFNG, MS4A1, PPP3CC	3
Cell Morphology	ruffling	ruffling of smooth muscle cells	9,05E-04	PLAU, PLAUR	2
Cell Morphology	ruffling	ruffling of normal cells	1,99E-03	CAPG, PLAU, PLAUR	3
Cell Morphology	shape change	shape change of tumor cell lines	1,28E-03	ACVR1C, CALCB (includes EG:797), EDNRA, IFNG, INHBB, PLAU, SPHK1, THBS1	8
Cell Morphology	conversion	conversion of eukaryotic cells	1,77E-03	FOS, IFNG, LCN2, PRLR	4
Cell Morphology	conversion	conversion of cell lines	8,52E-03	LCN2, PRLR	2
Cell Morphology	conversion	conversion of normal cells	9,42E-03	FOS, IFNG, LCN2	3
Cell Morphology	keratinization	keratinization of skin	2,66E-03	IFNG, SPINK5	2
Cellular Assembly and Organization	formation	formation of lead inclusion bodies	9,05E-04	MT1E, MT1F	2
Cellular Assembly and Organization	quantity	quantity of cytoplasmic inclusions	2,66E-03	CRYAB, ESR1	2
Cellular Assembly and Organization	quantity	quantity of focal complexes	5,21E-03	CTGF, CYR61	2
Developmental Disorder	developmental disorder	developmental disorder of ventricular septum	9,05E-04	CITED2, HDAC9 (includes EG:9734)	2
Developmental Disorder	developmental disorder	developmental disorder of uterus	5,21E-03	AHR, ESR1	2
Developmental Disorder	female hypogonadism	female hypogonadism	9,05E-04	ESR1, ESR2	2
Endocrine System Disorders	female hypogonadism	female hypogonadism	9,05E-04	ESR1, ESR2	2
Endocrine System Disorders	pancreatitis	pancreatitis	4,76E-03	AHR, CCKAR, IFNG, SPINK1, TGFBR2	5
Endocrine System Disorders	McCune-Albright syndrome	McCune-Albright syndrome	8,52E-03	ESR1, ESR2	2
Endocrine System Disorders	thyroiditis	thyroiditis of mice	8,52E-03	CD28, IFNG	2
Infectious Disease	atrophic vaginitis	atrophic vaginitis	9,05E-04	ESR1, ESR2	2
Infectious Disease	infection	infection of antigen presenting cells	2,19E-03	CXADR, IFNG, LTF, NAIP	4
Infectious Disease	infection	infection of macrophages	6,19E-03	CXADR, IFNG, NAIP	3
Infectious Disease	melioidosis	melioidosis	3,73E-03	CD14, IFNG, TLR4	3
Infectious Disease	endotoxin shock response	endotoxin shock response of mice	7,16E-03	AHR, CD14, IFNG, TLR4	4
Molecular Transport	release	release of Zn2+	9,05E-04	MT1E, MT1F	2
Molecular Transport	release	release of ATP	2,78E-03	F2, GJA1, LCP2	3
Molecular Transport	quantity	quantity of calcium	9,97E-04	CALCB (includes EG:797), CCKAR, CCL21, CD28, CXCL9, EDNRA, ESR1, F2, FOS, GPER, IFNG, LCP2, NUCB2, PLAU, PLAUR, RGS2, S100A9, S1PR2, SELP, SST, TAC1	21
Molecular Transport	quantity	quantity of prostaglandin	4,22E-03	F2, HPGD, IFNG, LDLR, PLA2G4A	5
Molecular Transport	mobilization	mobilization of calcium	1,33E-03	BANK1, CALCB (includes EG:797), CCL21, CD28, CLEC4B1, CXCL9, CXCL13, CYSLTR1, F2, HLA-A, IFNG, LCP2, PKHD1, PLAUR, RARRES2, S1PR2, SPHK1, TAC1	18
Molecular Transport	secretion	secretion of beta-estradiol	1,36E-03	ESR1, ESR2, INHBA	3
Molecular Transport	secretion	secretion of sex steroid hormone	5,21E-03	INHBA, INHBB	2
Molecular Transport	translocation	translocation of phosphatidylserine	2,66E-03	F2, PRDX6	2
Molecular Transport	translocation	translocation of phospholipid	4,87E-03	F2, KCNN4, PRDX6	3
Molecular Transport	transport	transport of norepinephrine	2,66E-03	SLC22A1, TAC1	2
Molecular Transport	uptake	uptake of lipid	3,73E-03	APOA5, CCKAR, ESR1, LDLR, S100A9, SLC27A2, THBS1, TLR4	8
Molecular Transport	accumulation	accumulation of lipid	5,87E-03	AHR, BID, CCL21, CEBPD, COL14A1, DHRS3, F2, LDLR, PLIN1, PRDX6, SREBF2, TLR4	12
Molecular Transport	distribution	distribution of phosphatidylserine	8,52E-03	CD28, PLSCR2	2
Organ Development	function	function of vagina	9,05E-04	ESR1, ESR2	2
Organ Development	development	development of hair	1,99E-03	INHBA, INHBB, SPINK5	3
Organ Development	development	development of organ	4,38E-03	AHR, BMP7, CASP7, CCKAR, CCND2, CD14, CITED1, CITED2, CRYAB, CTGF, CTNS, CXADR, EDNRA, ESR1, ESR2, GJA1, HDAC9 (includes EG:9734), HHEX, HSF1, KLF2, LHX6, MB, MGP, MSX1, MYH10, NCOA4, NKX2-6, NKX3-1, PITX1, PKHD1, POU3F3, PROP1, RELN, SELP, SPHK1, TGFBR2, THBS1, TLR4, UPK3A, WNT1	40
Organ Development	development	development of prostate gland	6,19E-03	AHR, ESR1, NKX3-1	3
Organ Development	formation	formation of primordial ovarian follicle	2,66E-03	ESR1, ESR2	2
Organ Development	growth	growth of preantral follicle	2,66E-03	ESR2, INHBA	2
Organ Development	proliferation	proliferation of alveolar epithelium	2,66E-03	ESR1, WNT1	2
Organ Development	vascularization	vascularization of cornea	4,55E-03	CYR61, INHBA, SERPINF1, THBS1	4
Organ Development	fibrogenesis	fibrogenesis of liver	5,21E-03	CD14, TLR4	2
Organ Development	repair	repair of liver	5,21E-03	PLAT, PLAU	2
Organ Development	organogenesis	organogenesis	7,16E-03	BMP7, CASP7, CCL21, CCND2, CITED2, CRYAB, CXADR, CXCL13, EDNRA, ELF5, ESR1, GJA1, HDAC9 (includes EG:9734), HHEX, HOXB9, HOXD9, INHBA, MB, MSX1, MYH10, NCOA4, NKX2-6, NKX3-1, PLAU, PRLR, PROP1, TAC1, TGFBR2, WNT1	29
Tumor Morphology	formation	formation of renal-cell carcinoma	9,05E-04	MT1E, MT1F	2
Cell Signaling	quantity	quantity of calcium	9,97E-04	CALCB (includes EG:797), CCKAR, CCL21, CD28, CXCL9, EDNRA, ESR1, F2, FOS, GPER, IFNG, LCP2, NUCB2, PLAU, PLAUR, RGS2, S100A9, S1PR2, SELP, SST, TAC1	21
Cell Signaling	mobilization	mobilization of calcium	1,33E-03	BANK1, CALCB (includes EG:797), CCL21, CD28, CLEC4B1, CXCL9, CXCL13, CYSLTR1, F2, HLA-A, IFNG, LCP2, PKHD1, PLAUR, RARRES2, S1PR2, SPHK1, TAC1	18
Vitamin and Mineral Metabolism	quantity	quantity of calcium	9,97E-04	CALCB (includes EG:797), CCKAR, CCL21, CD28, CXCL9, EDNRA, ESR1, F2, FOS, GPER, IFNG, LCP2, NUCB2, PLAU, PLAUR, RGS2, S100A9, S1PR2, SELP, SST, TAC1	21
Vitamin and Mineral Metabolism	mobilization	mobilization of calcium	1,33E-03	BANK1, CALCB (includes EG:797), CCL21, CD28, CLEC4B1, CXCL9, CXCL13, CYSLTR1, F2, HLA-A, IFNG, LCP2, PKHD1, PLAUR, RARRES2, S1PR2, SPHK1, TAC1	18
Drug Metabolism	secretion	secretion of beta-estradiol	1,36E-03	ESR1, ESR2, INHBA	3
Drug Metabolism	transport	transport of norepinephrine	2,66E-03	SLC22A1, TAC1	2
Endocrine System Development and Function	secretion	secretion of beta-estradiol	1,36E-03	ESR1, ESR2, INHBA	3
Endocrine System Development and Function	morphology	morphology of zona glomerulosa	2,66E-03	PLAT, PLAU	2
Cellular Function and Maintenance	clearance	clearance of cells	1,58E-03	CD14, HDC, IFNG, PLA2G4A, TLR4	5
Cellular Function and Maintenance	generation	generation of Th1 cells	5,21E-03	CD28, IFNG	2
Behavior	anxiety	anxiety of rodents	1,70E-03	ESR2, PLAT, PLAUR, PRLR, RGS2, TAC1	6
Behavior	mounting	mounting of mice	5,21E-03	ESR1, ESR2	2
Lymphoid Tissue Structure and Development	formation	formation of neointima	1,70E-03	INHBA, MYB (includes EG:4602), PLAU, S100A9, SELP, TLR4	6
Lymphoid Tissue Structure and Development	quantity	quantity of lymphatic system cells	9,07E-03	AHR, BID, CXCL13, GJA1, HDC, HOXB7, IFNG, MMP3, S100A9, SELP, THBS1, TLR4	12
Hair and Skin Development and Function	development	development of hair	1,99E-03	INHBA, INHBB, SPINK5	3
Hair and Skin Development and Function	keratinization	keratinization of skin	2,66E-03	IFNG, SPINK5	2
Hair and Skin Development and Function	involution	involution of hair follicle	5,21E-03	PLAU, PLAUR	2
Hematopoiesis	quantity	quantity of thymocytes	2,07E-03	CD244, GAD2, GJA1, ICOSLG, IFNG, LCP2, SST, TOX, WNT1	9
Hematopoiesis	differentiation	differentiation of leukocytes	4,37E-03	AHR, BCL11A, CD14, CD28, CEBPD, ESR1, FOS, HDAC9 (includes EG:9734), HOXB7, HSP90B1, ICOSLG, IFNG, IL18R1, INHBA, ITGB6, LCP2, MYB (includes EG:4602), RASGRP4, SPINK5, TGFBR2, TLR4, TLR7, TOX	23
Hematopoiesis	differentiation	differentiation of lymphocytes	5,31E-03	AHR, BCL11A, CD14, CD28, FOS, HDAC9 (includes EG:9734), HSP90B1, ICOSLG, IFNG, IL18R1, INHBA, LCP2, MYB (includes EG:4602), SPINK5, TGFBR2, TLR4, TLR7, TOX	18
Hematopoiesis	generation	generation of Th1 cells	5,21E-03	CD28, IFNG	2
Organismal Survival	survival	survival of humans	2,15E-03	CCND2, ITGB6, MME, MYB (includes EG:4602), PROC	5
Organismal Survival	survival	survival of mammalia	2,35E-03	APOBEC1, BID, BMP7, CCL21, CCND2, CD14, CXCL9, FOS, HSP90B1, IDO1, IFNG, IL18R1, INHBA, INHBB, IQGAP2, ITGB6, MME, MT1E, MT1F, MYB (includes EG:4602), PLAT, PRDX6, PROC, S1PR2, TLR4	25
Organismal Survival	survival	survival of mice	8,46E-03	APOBEC1, BID, BMP7, CCL21, CCND2, CD14, CXCL9, FOS, HSP90B1, IDO1, IFNG, IL18R1, INHBA, INHBB, IQGAP2, MT1E, MT1F, PLAT, PRDX6, PROC, S1PR2, TLR4	22
Amino Acid Metabolism	catabolism	catabolism of essential amino acids	2,19E-03	CDO1, HDC, IDO1, IFNG	4
Amino Acid Metabolism	catabolism	catabolism of L-amino acid	8,21E-03	CDO1, HDC, IDO1, IFNG	4
Auditory Disease	contact dermatitis	contact dermatitis of ear	2,66E-03	MMP3, TLR4	2
Auditory Disease	disease	disease of ear	3,85E-03	CCL21, KLF2, MMP3, TLR4	4
Auditory Disease	inflammatory disorder	inflammatory disorder of ear	7,70E-03	CCL21, MMP3, TLR4	3
Psychological Disorders	social anxiety disorder	social anxiety disorder of mice	2,66E-03	ESR1, ESR2	2
Psychological Disorders	psychosis	psychosis	3,61E-03	ESR1, ESR2, GABRG1, MT1E, MT1F, PDE3A, SLC18A1, SST, TAC1	9
Renal and Urological System Development and Function	size	size of glomerular crescent	2,66E-03	PLAT, PLAU	2
Respiratory System Development and Function	proliferation	proliferation of alveolar epithelium	2,66E-03	ESR1, WNT1	2
Energy Production	release	release of ATP	2,78E-03	F2, GJA1, LCP2	3
Nucleic Acid Metabolism	release	release of ATP	2,78E-03	F2, GJA1, LCP2	3
Nutritional Disease	nutritional disorder	nutritional disorder	4,15E-03	AHR, ATP12A, CA2, CD14, ESR1, F2, GABRG1, GAD2, GPER, GPT2, HDC, HSP90B1, IFNG, LDLR, MT1E, MT1F, NPBWR1, PDE3A, PLIN1, PRLR, PROC, PYY, RXRG, SPHK1, TLR4	25
Nutritional Disease	obesity	obesity	5,00E-03	CA2, CD14, ESR1, F2, GABRG1, GAD2, GPER, GPT2, LDLR, MT1E, MT1F, NPBWR1, PDE3A, PLIN1, PRLR, PYY, RXRG, SPHK1, TLR4	19
Visual System Development and Function	vascularization	vascularization of cornea	4,55E-03	CYR61, INHBA, SERPINF1, THBS1	4
Visual System Development and Function	fusion	fusion of eyelid	8,52E-03	INHBA, INHBB	2
DNA Replication, Recombination, and Repair	synthesis	synthesis of DNA	5,13E-03	BMP7, BTC, CALCB (includes EG:797), CDKN2B, COL14A1, CTH, CYR61, DACH1, ESR1, F2, FOS, GJA1, IFNG, INHBA, KLF2, LDLR, S100A11, S1PR2	18
Digestive System Development and Function	fibrogenesis	fibrogenesis of liver	5,21E-03	CD14, TLR4	2
Digestive System Development and Function	repair	repair of liver	5,21E-03	PLAT, PLAU	2
Post-Translational Modification	phosphorylation	phosphorylation of protein	8,27E-03	CCND2, CD28, CD244, CLEC4B1, EDNRA, F2, FAM129A, IFNG, ITLN1, SAMSN1, SPHK1, ST6GAL1, TGFBR2, THBS1	14
Cellular Compromise	damage	damage of dopaminergic neurons	8,52E-03	MT1E, MT1F	2
Cellular Compromise	oxidative stress response	oxidative stress response of hepatocytes	8,52E-03	MT1E, MT1F	2
Cellular Compromise	oxidative stress response	oxidative stress response of eukaryotic cells	9,36E-03	AHR, MT1E, MT1F, PRDX6	4
Embryonic Development	invasion	invasion of trophoblast cells	8,52E-03	F2, INHBA	2
Protein Degradation	proteolysis	proteolysis	8,54E-03	ANPEP, CAPN1, CASP7, F2, KLK2, MME, MMP3, PLAT, PLAU, SPG7, SPHK1, SPINK1, SPINK5	13
Protein Synthesis	proteolysis	proteolysis	8,54E-03	ANPEP, CAPN1, CASP7, F2, KLK2, MME, MMP3, PLAT, PLAU, SPG7, SPHK1, SPINK1, SPINK5	13
